# Supplementary material for: An electrochemical aptasensor for methylamphetamine rapid detection by single-on mode based on competition with complementary DNA
Source: Sci Rep. 2024 Apr 23;14:9279. doi: 10.1038/s41598-024-59505-6 (PMC11039698; doi:10.1038/s41598-024-59505-6)
Supplement: Supplementary file 1 — Supplementary Information 1. [file 41598_2024_59505_MOESM1_ESM.xlsx]

## Sheet: Sheet1
potential/V	a	b	c
0.7	1.499e-07	-4.249e-07	-4.227e-07
0.699	3.235e-07	-3.891e-07	-3.679e-07
0.698	3.961e-07	-3.671e-07	-3.471e-07
0.697	4.327e-07	-3.525e-07	-3.356e-07
0.696	4.61e-07	-3.405e-07	-3.263e-07
0.695	4.841e-07	-3.308e-07	-3.165e-07
0.694	5.028e-07	-3.216e-07	-3.08e-07
0.693	5.214e-07	-3.123e-07	-2.994e-07
0.692	5.367e-07	-3.035e-07	-2.914e-07
0.691	5.505e-07	-2.953e-07	-2.84e-07
0.69	5.653e-07	-2.873e-07	-2.761e-07
0.689	5.775e-07	-2.799e-07	-2.693e-07
0.688	5.899e-07	-2.725e-07	-2.625e-07
0.687	6.021e-07	-2.655e-07	-2.558e-07
0.686	6.122e-07	-2.588e-07	-2.499e-07
0.685	6.241e-07	-2.522e-07	-2.432e-07
0.684	6.344e-07	-2.459e-07	-2.373e-07
0.683	6.444e-07	-2.402e-07	-2.318e-07
0.682	6.55e-07	-2.339e-07	-2.26e-07
0.681	6.635e-07	-2.283e-07	-2.208e-07
0.68	6.735e-07	-2.225e-07	-2.154e-07
0.679	6.837e-07	-2.169e-07	-2.1e-07
0.678	6.912e-07	-2.118e-07	-2.053e-07
0.677	7.016e-07	-2.064e-07	-2.003e-07
0.676	7.1e-07	-2.013e-07	-1.954e-07
0.675	7.19e-07	-1.961e-07	-1.909e-07
0.674	7.283e-07	-1.911e-07	-1.862e-07
0.673	7.362e-07	-1.864e-07	-1.82e-07
0.672	7.452e-07	-1.815e-07	-1.776e-07
0.671	7.541e-07	-1.768e-07	-1.734e-07
0.67	7.621e-07	-1.723e-07	-1.696e-07
0.669	7.711e-07	-1.677e-07	-1.654e-07
0.668	7.788e-07	-1.633e-07	-1.615e-07
0.667	7.866e-07	-1.59e-07	-1.577e-07
0.666	7.961e-07	-1.547e-07	-1.537e-07
0.665	8.031e-07	-1.504e-07	-1.501e-07
0.664	8.108e-07	-1.463e-07	-1.465e-07
0.663	8.189e-07	-1.421e-07	-1.427e-07
0.662	8.259e-07	-1.381e-07	-1.394e-07
0.661	8.344e-07	-1.341e-07	-1.358e-07
0.66	8.418e-07	-1.304e-07	-1.327e-07
0.659	8.488e-07	-1.272e-07	-1.297e-07
0.658	8.576e-07	-1.238e-07	-1.263e-07
0.657	8.633e-07	-1.203e-07	-1.237e-07
0.656	8.715e-07	-1.166e-07	-1.207e-07
0.655	8.788e-07	-1.13e-07	-1.176e-07
0.654	8.844e-07	-1.095e-07	-1.147e-07
0.653	8.921e-07	-1.059e-07	-1.117e-07
0.652	8.984e-07	-1.027e-07	-1.087e-07
0.651	9.057e-07	-9.931e-08	-1.063e-07
0.65	9.129e-07	-9.581e-08	-1.033e-07
0.649	9.179e-07	-9.266e-08	-1.009e-07
0.648	9.252e-07	-8.908e-08	-9.835e-08
0.647	9.32e-07	-8.584e-08	-9.564e-08
0.646	9.365e-07	-8.275e-08	-9.339e-08
0.645	9.435e-07	-7.929e-08	-9.078e-08
0.644	9.498e-07	-7.616e-08	-8.84e-08
0.643	9.548e-07	-7.306e-08	-8.611e-08
0.642	9.615e-07	-6.998e-08	-8.36e-08
0.641	9.668e-07	-6.703e-08	-8.148e-08
0.64	9.719e-07	-6.383e-08	-7.911e-08
0.639	9.779e-07	-6.091e-08	-7.675e-08
0.638	9.825e-07	-5.8e-08	-7.476e-08
0.637	9.885e-07	-5.486e-08	-7.245e-08
0.636	9.942e-07	-5.216e-08	-7.028e-08
0.635	9.987e-07	-4.922e-08	-6.833e-08
0.634	1.005e-06	-4.649e-08	-6.614e-08
0.633	1.009e-06	-4.359e-08	-6.43e-08
0.632	1.014e-06	-4.075e-08	-6.25e-08
0.631	1.02e-06	-3.776e-08	-6.023e-08
0.63	1.023e-06	-3.529e-08	-5.87e-08
0.629	1.029e-06	-3.219e-08	-5.644e-08
0.628	1.033e-06	-2.944e-08	-5.462e-08
0.627	1.037e-06	-2.693e-08	-5.298e-08
0.626	1.043e-06	-2.419e-08	-5.096e-08
0.625	1.046e-06	-2.154e-08	-4.923e-08
0.624	1.051e-06	-1.903e-08	-4.744e-08
0.623	1.056e-06	-1.627e-08	-4.554e-08
0.622	1.06e-06	-1.369e-08	-4.407e-08
0.621	1.064e-06	-1.106e-08	-4.214e-08
0.62	1.069e-06	-8.599e-09	-4.054e-08
0.619	1.072e-06	-6.191e-09	-3.898e-08
0.618	1.077e-06	-3.616e-09	-3.711e-08
0.617	1.08e-06	-1.454e-09	-3.577e-08
0.616	1.085e-06	1.209e-09	-3.4e-08
0.615	1.09e-06	3.626e-09	-3.226e-08
0.614	1.093e-06	6.122e-09	-3.09e-08
0.613	1.098e-06	8.687e-09	-2.917e-08
0.612	1.101e-06	1.101e-08	-2.775e-08
0.611	1.103e-06	1.323e-08	-2.645e-08
0.61	1.108e-06	1.575e-08	-2.457e-08
0.609	1.111e-06	1.798e-08	-2.337e-08
0.608	1.115e-06	2.04e-08	-2.189e-08
0.607	1.119e-06	2.278e-08	-2.035e-08
0.606	1.121e-06	2.496e-08	-1.912e-08
0.605	1.125e-06	2.74e-08	-1.744e-08
0.604	1.128e-06	2.963e-08	-1.62e-08
0.603	1.131e-06	3.178e-08	-1.487e-08
0.602	1.135e-06	3.421e-08	-1.325e-08
0.601	1.136e-06	3.624e-08	-1.214e-08
0.6	1.14e-06	3.86e-08	-1.063e-08
0.599	1.144e-06	4.091e-08	-9.1e-09
0.598	1.145e-06	4.282e-08	-8.048e-09
0.597	1.149e-06	4.522e-08	-6.633e-09
0.596	1.152e-06	4.743e-08	-5.267e-09
0.595	1.154e-06	4.953e-08	-4.265e-09
0.594	1.157e-06	5.167e-08	-2.634e-09
0.593	1.159e-06	5.372e-08	-1.563e-09
0.592	1.161e-06	5.59e-08	-2.162e-10
0.591	1.165e-06	5.815e-08	1.002e-09
0.59	1.166e-06	6.025e-08	2.191e-09
0.589	1.169e-06	6.238e-08	3.381e-09
0.588	1.169e-06	6.449e-08	4.668e-09
0.587	1.172e-06	6.698e-08	5.808e-09
0.586	1.175e-06	6.937e-08	7.203e-09
0.585	1.176e-06	7.146e-08	8.314e-09
0.584	1.179e-06	7.364e-08	9.572e-09
0.583	1.181e-06	7.61e-08	1.09e-08
0.582	1.182e-06	7.781e-08	1.19e-08
0.581	1.184e-06	8.006e-08	1.33e-08
0.58	1.186e-06	8.19e-08	1.432e-08
0.579	1.186e-06	8.375e-08	1.554e-08
0.578	1.189e-06	8.6e-08	1.683e-08
0.577	1.19e-06	8.803e-08	1.796e-08
0.576	1.191e-06	8.995e-08	1.901e-08
0.575	1.193e-06	9.184e-08	2.022e-08
0.574	1.193e-06	9.384e-08	2.135e-08
0.573	1.196e-06	9.612e-08	2.251e-08
0.572	1.196e-06	9.809e-08	2.396e-08
0.571	1.198e-06	1.001e-07	2.494e-08
0.57	1.2e-06	1.022e-07	2.601e-08
0.569	1.2e-06	1.041e-07	2.677e-08
0.568	1.201e-06	1.062e-07	2.782e-08
0.567	1.203e-06	1.081e-07	2.895e-08
0.566	1.202e-06	1.099e-07	3.001e-08
0.565	1.205e-06	1.12e-07	3.135e-08
0.564	1.205e-06	1.137e-07	3.244e-08
0.563	1.206e-06	1.159e-07	3.344e-08
0.562	1.207e-06	1.178e-07	3.482e-08
0.561	1.206e-06	1.196e-07	3.585e-08
0.56	1.208e-06	1.216e-07	3.705e-08
0.559	1.209e-06	1.237e-07	3.84e-08
0.558	1.209e-06	1.254e-07	3.93e-08
0.557	1.211e-06	1.274e-07	4.079e-08
0.556	1.211e-06	1.29e-07	4.167e-08
0.555	1.211e-06	1.31e-07	4.281e-08
0.554	1.213e-06	1.328e-07	4.43e-08
0.553	1.212e-06	1.344e-07	4.526e-08
0.552	1.213e-06	1.364e-07	4.647e-08
0.551	1.214e-06	1.384e-07	4.775e-08
0.55	1.212e-06	1.399e-07	4.879e-08
0.549	1.215e-06	1.421e-07	5.036e-08
0.548	1.214e-06	1.439e-07	5.183e-08
0.547	1.214e-06	1.458e-07	5.293e-08
0.546	1.216e-06	1.478e-07	5.414e-08
0.545	1.216e-06	1.496e-07	5.528e-08
0.544	1.217e-06	1.512e-07	5.672e-08
0.543	1.218e-06	1.534e-07	5.799e-08
0.542	1.217e-06	1.552e-07	5.911e-08
0.541	1.218e-06	1.572e-07	6.049e-08
0.54	1.218e-06	1.588e-07	6.164e-08
0.539	1.218e-06	1.605e-07	6.299e-08
0.538	1.219e-06	1.627e-07	6.447e-08
0.537	1.218e-06	1.64e-07	6.549e-08
0.536	1.22e-06	1.661e-07	6.715e-08
0.535	1.221e-06	1.681e-07	6.875e-08
0.534	1.219e-06	1.697e-07	6.983e-08
0.533	1.222e-06	1.715e-07	7.137e-08
0.532	1.221e-06	1.733e-07	7.282e-08
0.531	1.221e-06	1.751e-07	7.405e-08
0.53	1.223e-06	1.77e-07	7.561e-08
0.529	1.222e-06	1.786e-07	7.673e-08
0.528	1.223e-06	1.804e-07	7.811e-08
0.527	1.224e-06	1.821e-07	7.936e-08
0.526	1.223e-06	1.838e-07	8.047e-08
0.525	1.224e-06	1.858e-07	8.207e-08
0.524	1.223e-06	1.873e-07	8.337e-08
0.523	1.225e-06	1.892e-07	8.463e-08
0.522	1.226e-06	1.912e-07	8.603e-08
0.521	1.225e-06	1.928e-07	8.739e-08
0.52	1.226e-06	1.946e-07	8.878e-08
0.519	1.227e-06	1.966e-07	9.04e-08
0.518	1.226e-06	1.98e-07	9.162e-08
0.517	1.228e-06	2.002e-07	9.31e-08
0.516	1.228e-06	2.019e-07	9.464e-08
0.515	1.229e-06	2.036e-07	9.589e-08
0.514	1.23e-06	2.056e-07	9.758e-08
0.513	1.23e-06	2.071e-07	9.884e-08
0.512	1.234e-06	2.095e-07	1.008e-07
0.511	1.235e-06	2.113e-07	1.023e-07
0.51	1.233e-06	2.127e-07	1.035e-07
0.509	1.235e-06	2.145e-07	1.052e-07
0.508	1.234e-06	2.161e-07	1.066e-07
0.507	1.235e-06	2.18e-07	1.08e-07
0.506	1.236e-06	2.198e-07	1.097e-07
0.505	1.236e-06	2.213e-07	1.111e-07
0.504	1.237e-06	2.231e-07	1.125e-07
0.503	1.239e-06	2.247e-07	1.142e-07
0.502	1.238e-06	2.262e-07	1.156e-07
0.501	1.239e-06	2.28e-07	1.174e-07
0.5	1.24e-06	2.297e-07	1.191e-07
0.499	1.24e-06	2.314e-07	1.204e-07
0.498	1.242e-06	2.332e-07	1.223e-07
0.497	1.242e-06	2.348e-07	1.239e-07
0.496	1.244e-06	2.366e-07	1.255e-07
0.495	1.245e-06	2.384e-07	1.271e-07
0.494	1.245e-06	2.4e-07	1.285e-07
0.493	1.247e-06	2.418e-07	1.303e-07
0.492	1.248e-06	2.436e-07	1.32e-07
0.491	1.249e-06	2.454e-07	1.337e-07
0.49	1.251e-06	2.471e-07	1.355e-07
0.489	1.251e-06	2.485e-07	1.371e-07
0.488	1.253e-06	2.505e-07	1.39e-07
0.487	1.255e-06	2.523e-07	1.408e-07
0.486	1.254e-06	2.536e-07	1.422e-07
0.485	1.258e-06	2.555e-07	1.444e-07
0.484	1.259e-06	2.573e-07	1.463e-07
0.483	1.259e-06	2.588e-07	1.48e-07
0.482	1.263e-06	2.606e-07	1.5e-07
0.481	1.262e-06	2.623e-07	1.519e-07
0.48	1.265e-06	2.64e-07	1.539e-07
0.479	1.267e-06	2.657e-07	1.559e-07
0.478	1.268e-06	2.672e-07	1.576e-07
0.477	1.271e-06	2.691e-07	1.598e-07
0.476	1.272e-06	2.707e-07	1.617e-07
0.475	1.273e-06	2.725e-07	1.637e-07
0.474	1.276e-06	2.744e-07	1.658e-07
0.473	1.276e-06	2.758e-07	1.677e-07
0.472	1.279e-06	2.777e-07	1.699e-07
0.471	1.281e-06	2.794e-07	1.721e-07
0.47	1.282e-06	2.809e-07	1.739e-07
0.469	1.286e-06	2.83e-07	1.762e-07
0.468	1.287e-06	2.847e-07	1.782e-07
0.467	1.289e-06	2.864e-07	1.802e-07
0.466	1.292e-06	2.886e-07	1.826e-07
0.465	1.293e-06	2.901e-07	1.848e-07
0.464	1.295e-06	2.92e-07	1.871e-07
0.463	1.298e-06	2.939e-07	1.896e-07
0.462	1.299e-06	2.957e-07	1.918e-07
0.461	1.302e-06	2.98e-07	1.944e-07
0.46	1.304e-06	2.997e-07	1.969e-07
0.459	1.306e-06	3.014e-07	1.994e-07
0.458	1.31e-06	3.033e-07	2.019e-07
0.457	1.31e-06	3.05e-07	2.043e-07
0.456	1.313e-06	3.07e-07	2.07e-07
0.455	1.316e-06	3.09e-07	2.098e-07
0.454	1.317e-06	3.108e-07	2.122e-07
0.453	1.321e-06	3.13e-07	2.15e-07
0.452	1.322e-06	3.149e-07	2.178e-07
0.451	1.325e-06	3.168e-07	2.204e-07
0.45	1.329e-06	3.192e-07	2.234e-07
0.449	1.329e-06	3.21e-07	2.261e-07
0.448	1.332e-06	3.232e-07	2.289e-07
0.447	1.335e-06	3.253e-07	2.32e-07
0.446	1.337e-06	3.272e-07	2.348e-07
0.445	1.341e-06	3.293e-07	2.381e-07
0.444	1.343e-06	3.314e-07	2.412e-07
0.443	1.346e-06	3.337e-07	2.443e-07
0.442	1.35e-06	3.361e-07	2.478e-07
0.441	1.351e-06	3.381e-07	2.509e-07
0.44	1.355e-06	3.406e-07	2.544e-07
0.439	1.359e-06	3.43e-07	2.578e-07
0.438	1.36e-06	3.453e-07	2.61e-07
0.437	1.364e-06	3.478e-07	2.648e-07
0.436	1.368e-06	3.501e-07	2.683e-07
0.435	1.368e-06	3.524e-07	2.717e-07
0.434	1.373e-06	3.549e-07	2.757e-07
0.433	1.375e-06	3.574e-07	2.795e-07
0.432	1.381e-06	3.601e-07	2.834e-07
0.431	1.384e-06	3.628e-07	2.876e-07
0.43	1.386e-06	3.655e-07	2.917e-07
0.429	1.391e-06	3.685e-07	2.963e-07
0.428	1.394e-06	3.713e-07	3.006e-07
0.427	1.398e-06	3.741e-07	3.05e-07
0.426	1.403e-06	3.772e-07	3.097e-07
0.425	1.406e-06	3.798e-07	3.144e-07
0.424	1.411e-06	3.83e-07	3.193e-07
0.423	1.415e-06	3.864e-07	3.243e-07
0.422	1.417e-06	3.893e-07	3.29e-07
0.421	1.423e-06	3.928e-07	3.344e-07
0.42	1.428e-06	3.961e-07	3.396e-07
0.419	1.432e-06	3.996e-07	3.45e-07
0.418	1.438e-06	4.033e-07	3.506e-07
0.417	1.442e-06	4.068e-07	3.561e-07
0.416	1.448e-06	4.105e-07	3.62e-07
0.415	1.453e-06	4.145e-07	3.682e-07
0.414	1.458e-06	4.183e-07	3.743e-07
0.413	1.464e-06	4.225e-07	3.808e-07
0.412	1.471e-06	4.265e-07	3.873e-07
0.411	1.476e-06	4.307e-07	3.939e-07
0.41	1.486e-06	4.355e-07	4.013e-07
0.409	1.496e-06	4.409e-07	4.09e-07
0.408	1.499e-06	4.452e-07	4.159e-07
0.407	1.506e-06	4.497e-07	4.234e-07
0.406	1.512e-06	4.543e-07	4.306e-07
0.405	1.521e-06	4.594e-07	4.385e-07
0.404	1.528e-06	4.643e-07	4.466e-07
0.403	1.536e-06	4.696e-07	4.549e-07
0.402	1.546e-06	4.752e-07	4.636e-07
0.401	1.553e-06	4.806e-07	4.72e-07
0.4	1.563e-06	4.863e-07	4.809e-07
0.399	1.573e-06	4.927e-07	4.904e-07
0.398	1.581e-06	4.988e-07	4.999e-07
0.397	1.593e-06	5.053e-07	5.099e-07
0.396	1.603e-06	5.115e-07	5.199e-07
0.395	1.614e-06	5.186e-07	5.302e-07
0.394	1.627e-06	5.256e-07	5.41e-07
0.393	1.638e-06	5.325e-07	5.518e-07
0.392	1.653e-06	5.402e-07	5.634e-07
0.391	1.666e-06	5.479e-07	5.75e-07
0.39	1.678e-06	5.554e-07	5.866e-07
0.389	1.693e-06	5.64e-07	5.992e-07
0.388	1.707e-06	5.722e-07	6.117e-07
0.387	1.721e-06	5.805e-07	6.247e-07
0.386	1.738e-06	5.898e-07	6.385e-07
0.385	1.754e-06	5.99e-07	6.52e-07
0.384	1.771e-06	6.085e-07	6.66e-07
0.383	1.789e-06	6.183e-07	6.806e-07
0.382	1.806e-06	6.284e-07	6.957e-07
0.381	1.826e-06	6.393e-07	7.112e-07
0.38	1.845e-06	6.497e-07	7.27e-07
0.379	1.865e-06	6.607e-07	7.436e-07
0.378	1.887e-06	6.726e-07	7.608e-07
0.377	1.908e-06	6.842e-07	7.779e-07
0.376	1.93e-06	6.969e-07	7.961e-07
0.375	1.954e-06	7.095e-07	8.146e-07
0.374	1.978e-06	7.226e-07	8.332e-07
0.373	2.004e-06	7.365e-07	8.534e-07
0.372	2.029e-06	7.507e-07	8.74e-07
0.371	2.056e-06	7.651e-07	8.947e-07
0.37	2.085e-06	7.802e-07	9.164e-07
0.369	2.113e-06	7.955e-07	9.378e-07
0.368	2.144e-06	8.118e-07	9.607e-07
0.367	2.175e-06	8.284e-07	9.841e-07
0.366	2.207e-06	8.454e-07	1.008e-06
0.365	2.241e-06	8.641e-07	1.032e-06
0.364	2.275e-06	8.825e-07	1.057e-06
0.363	2.31e-06	9.015e-07	1.083e-06
0.362	2.348e-06	9.213e-07	1.11e-06
0.361	2.384e-06	9.412e-07	1.138e-06
0.36	2.425e-06	9.624e-07	1.166e-06
0.359	2.467e-06	9.84e-07	1.195e-06
0.358	2.509e-06	1.006e-06	1.225e-06
0.357	2.553e-06	1.029e-06	1.254e-06
0.356	2.597e-06	1.052e-06	1.285e-06
0.355	2.643e-06	1.077e-06	1.318e-06
0.354	2.692e-06	1.102e-06	1.352e-06
0.353	2.74e-06	1.128e-06	1.385e-06
0.352	2.793e-06	1.155e-06	1.421e-06
0.351	2.844e-06	1.183e-06	1.457e-06
0.35	2.896e-06	1.212e-06	1.494e-06
0.349	2.954e-06	1.24e-06	1.532e-06
0.348	3.012e-06	1.27e-06	1.571e-06
0.347	3.072e-06	1.302e-06	1.612e-06
0.346	3.134e-06	1.334e-06	1.655e-06
0.345	3.195e-06	1.367e-06	1.696e-06
0.344	3.264e-06	1.402e-06	1.74e-06
0.343	3.332e-06	1.438e-06	1.785e-06
0.342	3.4e-06	1.474e-06	1.831e-06
0.341	3.473e-06	1.512e-06	1.878e-06
0.34	3.547e-06	1.551e-06	1.926e-06
0.339	3.623e-06	1.592e-06	1.976e-06
0.338	3.702e-06	1.634e-06	2.027e-06
0.337	3.781e-06	1.677e-06	2.079e-06
0.336	3.865e-06	1.722e-06	2.133e-06
0.335	3.95e-06	1.767e-06	2.188e-06
0.334	4.039e-06	1.814e-06	2.244e-06
0.333	4.129e-06	1.862e-06	2.301e-06
0.332	4.219e-06	1.911e-06	2.36e-06
0.331	4.316e-06	1.962e-06	2.421e-06
0.33	4.413e-06	2.015e-06	2.484e-06
0.329	4.513e-06	2.069e-06	2.547e-06
0.328	4.617e-06	2.125e-06	2.612e-06
0.327	4.723e-06	2.182e-06	2.678e-06
0.326	4.832e-06	2.241e-06	2.746e-06
0.325	4.946e-06	2.302e-06	2.815e-06
0.324	5.06e-06	2.364e-06	2.886e-06
0.323	5.177e-06	2.428e-06	2.958e-06
0.322	5.298e-06	2.495e-06	3.033e-06
0.321	5.421e-06	2.563e-06	3.108e-06
0.32	5.548e-06	2.632e-06	3.186e-06
0.319	5.678e-06	2.702e-06	3.267e-06
0.318	5.81e-06	2.775e-06	3.348e-06
0.317	5.947e-06	2.849e-06	3.431e-06
0.316	6.084e-06	2.926e-06	3.515e-06
0.315	6.227e-06	3.005e-06	3.601e-06
0.314	6.374e-06	3.086e-06	3.69e-06
0.313	6.521e-06	3.169e-06	3.78e-06
0.312	6.674e-06	3.256e-06	3.871e-06
0.311	6.83e-06	3.343e-06	3.965e-06
0.31	6.987e-06	3.432e-06	4.061e-06
0.309	7.151e-06	3.524e-06	4.159e-06
0.308	7.316e-06	3.618e-06	4.258e-06
0.307	7.489e-06	3.716e-06	4.36e-06
0.306	7.662e-06	3.815e-06	4.462e-06
0.305	7.835e-06	3.915e-06	4.566e-06
0.304	8.014e-06	4.018e-06	4.672e-06
0.303	8.194e-06	4.123e-06	4.781e-06
0.302	8.377e-06	4.23e-06	4.891e-06
0.301	8.565e-06	4.34e-06	5.003e-06
0.3	8.755e-06	4.45e-06	5.117e-06
0.299	8.948e-06	4.564e-06	5.232e-06
0.298	9.146e-06	4.681e-06	5.35e-06
0.297	9.342e-06	4.8e-06	5.468e-06
0.296	9.548e-06	4.923e-06	5.59e-06
0.295	9.752e-06	5.047e-06	5.713e-06
0.294	9.957e-06	5.172e-06	5.836e-06
0.293	1.017e-05	5.3e-06	5.962e-06
0.292	1.038e-05	5.431e-06	6.088e-06
0.291	1.06e-05	5.565e-06	6.217e-06
0.29	1.081e-05	5.701e-06	6.349e-06
0.289	1.103e-05	5.839e-06	6.482e-06
0.288	1.126e-05	5.979e-06	6.617e-06
0.287	1.148e-05	6.12e-06	6.753e-06
0.286	1.171e-05	6.265e-06	6.89e-06
0.285	1.194e-05	6.414e-06	7.029e-06
0.284	1.217e-05	6.563e-06	7.17e-06
0.283	1.24e-05	6.715e-06	7.312e-06
0.282	1.263e-05	6.869e-06	7.455e-06
0.281	1.286e-05	7.023e-06	7.596e-06
0.28	1.31e-05	7.183e-06	7.741e-06
0.279	1.333e-05	7.343e-06	7.888e-06
0.278	1.357e-05	7.504e-06	8.037e-06
0.277	1.381e-05	7.668e-06	8.187e-06
0.276	1.404e-05	7.834e-06	8.337e-06
0.275	1.428e-05	8.003e-06	8.488e-06
0.274	1.452e-05	8.174e-06	8.641e-06
0.273	1.475e-05	8.345e-06	8.794e-06
0.272	1.499e-05	8.52e-06	8.948e-06
0.271	1.523e-05	8.695e-06	9.101e-06
0.27	1.546e-05	8.872e-06	9.255e-06
0.269	1.57e-05	9.051e-06	9.411e-06
0.268	1.593e-05	9.228e-06	9.567e-06
0.267	1.616e-05	9.409e-06	9.724e-06
0.266	1.639e-05	9.593e-06	9.882e-06
0.265	1.662e-05	9.776e-06	1.004e-05
0.264	1.685e-05	9.962e-06	1.02e-05
0.263	1.707e-05	1.015e-05	1.036e-05
0.262	1.73e-05	1.033e-05	1.051e-05
0.261	1.752e-05	1.052e-05	1.067e-05
0.26	1.773e-05	1.071e-05	1.083e-05
0.259	1.795e-05	1.09e-05	1.098e-05
0.258	1.816e-05	1.109e-05	1.114e-05
0.257	1.837e-05	1.128e-05	1.13e-05
0.256	1.857e-05	1.147e-05	1.145e-05
0.255	1.877e-05	1.166e-05	1.161e-05
0.254	1.897e-05	1.185e-05	1.177e-05
0.253	1.917e-05	1.205e-05	1.192e-05
0.252	1.936e-05	1.224e-05	1.208e-05
0.251	1.954e-05	1.243e-05	1.223e-05
0.25	1.972e-05	1.262e-05	1.238e-05
0.249	1.99e-05	1.281e-05	1.253e-05
0.248	2.007e-05	1.3e-05	1.268e-05
0.247	2.023e-05	1.319e-05	1.283e-05
0.246	2.039e-05	1.338e-05	1.298e-05
0.245	2.055e-05	1.357e-05	1.312e-05
0.244	2.07e-05	1.375e-05	1.327e-05
0.243	2.085e-05	1.394e-05	1.341e-05
0.242	2.099e-05	1.412e-05	1.355e-05
0.241	2.112e-05	1.431e-05	1.369e-05
0.24	2.125e-05	1.449e-05	1.383e-05
0.239	2.138e-05	1.467e-05	1.397e-05
0.238	2.149e-05	1.485e-05	1.41e-05
0.237	2.161e-05	1.503e-05	1.423e-05
0.236	2.171e-05	1.52e-05	1.437e-05
0.235	2.181e-05	1.538e-05	1.449e-05
0.234	2.191e-05	1.555e-05	1.462e-05
0.233	2.2e-05	1.572e-05	1.475e-05
0.232	2.208e-05	1.589e-05	1.487e-05
0.231	2.216e-05	1.605e-05	1.499e-05
0.23	2.223e-05	1.622e-05	1.511e-05
0.229	2.23e-05	1.638e-05	1.522e-05
0.228	2.236e-05	1.653e-05	1.534e-05
0.227	2.242e-05	1.669e-05	1.545e-05
0.226	2.247e-05	1.684e-05	1.556e-05
0.225	2.251e-05	1.699e-05	1.566e-05
0.224	2.255e-05	1.714e-05	1.576e-05
0.223	2.258e-05	1.728e-05	1.587e-05
0.222	2.261e-05	1.742e-05	1.596e-05
0.221	2.263e-05	1.756e-05	1.606e-05
0.22	2.265e-05	1.77e-05	1.615e-05
0.219	2.266e-05	1.783e-05	1.625e-05
0.218	2.267e-05	1.796e-05	1.633e-05
0.217	2.267e-05	1.808e-05	1.642e-05
0.216	2.267e-05	1.82e-05	1.65e-05
0.215	2.267e-05	1.832e-05	1.658e-05
0.214	2.265e-05	1.844e-05	1.666e-05
0.213	2.264e-05	1.855e-05	1.674e-05
0.212	2.262e-05	1.865e-05	1.681e-05
0.211	2.26e-05	1.876e-05	1.688e-05
0.21	2.257e-05	1.886e-05	1.695e-05
0.209	2.254e-05	1.896e-05	1.701e-05
0.208	2.25e-05	1.905e-05	1.707e-05
0.207	2.247e-05	1.914e-05	1.713e-05
0.206	2.242e-05	1.922e-05	1.719e-05
0.205	2.238e-05	1.931e-05	1.724e-05
0.204	2.233e-05	1.939e-05	1.729e-05
0.203	2.228e-05	1.946e-05	1.734e-05
0.202	2.222e-05	1.953e-05	1.739e-05
0.201	2.217e-05	1.96e-05	1.743e-05
0.2	2.211e-05	1.966e-05	1.748e-05
0.199	2.204e-05	1.972e-05	1.752e-05
0.198	2.198e-05	1.978e-05	1.755e-05
0.197	2.191e-05	1.983e-05	1.759e-05
0.196	2.184e-05	1.988e-05	1.762e-05
0.195	2.177e-05	1.993e-05	1.765e-05
0.194	2.17e-05	1.997e-05	1.767e-05
0.193	2.162e-05	2.001e-05	1.77e-05
0.192	2.154e-05	2.005e-05	1.772e-05
0.191	2.147e-05	2.008e-05	1.774e-05
0.19	2.139e-05	2.011e-05	1.776e-05
0.189	2.131e-05	2.013e-05	1.777e-05
0.188	2.122e-05	2.015e-05	1.778e-05
0.187	2.114e-05	2.017e-05	1.779e-05
0.186	2.106e-05	2.019e-05	1.78e-05
0.185	2.097e-05	2.02e-05	1.781e-05
0.184	2.089e-05	2.021e-05	1.781e-05
0.183	2.08e-05	2.022e-05	1.781e-05
0.182	2.071e-05	2.022e-05	1.781e-05
0.181	2.063e-05	2.023e-05	1.781e-05
0.18	2.054e-05	2.022e-05	1.781e-05
0.179	2.045e-05	2.022e-05	1.78e-05
0.178	2.036e-05	2.021e-05	1.779e-05
0.177	2.027e-05	2.02e-05	1.779e-05
0.176	2.018e-05	2.019e-05	1.778e-05
0.175	2.01e-05	2.018e-05	1.776e-05
0.174	2.001e-05	2.016e-05	1.775e-05
0.173	1.992e-05	2.014e-05	1.774e-05
0.172	1.983e-05	2.012e-05	1.772e-05
0.171	1.975e-05	2.01e-05	1.77e-05
0.17	1.966e-05	2.008e-05	1.768e-05
0.169	1.957e-05	2.005e-05	1.766e-05
0.168	1.948e-05	2.002e-05	1.764e-05
0.167	1.94e-05	1.999e-05	1.762e-05
0.166	1.931e-05	1.996e-05	1.76e-05
0.165	1.922e-05	1.992e-05	1.758e-05
0.164	1.914e-05	1.989e-05	1.755e-05
0.163	1.905e-05	1.985e-05	1.752e-05
0.162	1.897e-05	1.981e-05	1.75e-05
0.161	1.888e-05	1.977e-05	1.747e-05
0.16	1.88e-05	1.973e-05	1.744e-05
0.159	1.871e-05	1.969e-05	1.742e-05
0.158	1.863e-05	1.964e-05	1.739e-05
0.157	1.855e-05	1.96e-05	1.735e-05
0.156	1.847e-05	1.955e-05	1.732e-05
0.155	1.839e-05	1.95e-05	1.729e-05
0.154	1.831e-05	1.946e-05	1.726e-05
0.153	1.823e-05	1.941e-05	1.723e-05
0.152	1.815e-05	1.936e-05	1.719e-05
0.151	1.807e-05	1.931e-05	1.716e-05
0.15	1.799e-05	1.925e-05	1.712e-05
0.149	1.792e-05	1.92e-05	1.709e-05
0.148	1.784e-05	1.915e-05	1.705e-05
0.147	1.776e-05	1.909e-05	1.702e-05
0.146	1.769e-05	1.904e-05	1.698e-05
0.145	1.761e-05	1.898e-05	1.695e-05
0.144	1.754e-05	1.893e-05	1.691e-05
0.143	1.747e-05	1.887e-05	1.687e-05
0.142	1.74e-05	1.881e-05	1.683e-05
0.141	1.732e-05	1.876e-05	1.68e-05
0.14	1.725e-05	1.87e-05	1.676e-05
0.139	1.718e-05	1.864e-05	1.672e-05
0.138	1.711e-05	1.858e-05	1.668e-05
0.137	1.704e-05	1.853e-05	1.664e-05
0.136	1.698e-05	1.847e-05	1.66e-05
0.135	1.691e-05	1.841e-05	1.656e-05
0.134	1.685e-05	1.835e-05	1.652e-05
0.133	1.678e-05	1.829e-05	1.648e-05
0.132	1.671e-05	1.823e-05	1.644e-05
0.131	1.665e-05	1.817e-05	1.64e-05
0.13	1.659e-05	1.811e-05	1.636e-05
0.129	1.652e-05	1.805e-05	1.632e-05
0.128	1.646e-05	1.799e-05	1.628e-05
0.127	1.64e-05	1.793e-05	1.623e-05
0.126	1.634e-05	1.788e-05	1.619e-05
0.125	1.628e-05	1.782e-05	1.615e-05
0.124	1.622e-05	1.776e-05	1.611e-05
0.123	1.616e-05	1.77e-05	1.607e-05
0.122	1.61e-05	1.764e-05	1.603e-05
0.121	1.604e-05	1.758e-05	1.599e-05
0.12	1.598e-05	1.752e-05	1.595e-05
0.119	1.593e-05	1.746e-05	1.59e-05
0.118	1.587e-05	1.74e-05	1.586e-05
0.117	1.581e-05	1.735e-05	1.582e-05
0.116	1.576e-05	1.729e-05	1.578e-05
0.115	1.57e-05	1.723e-05	1.574e-05
0.114	1.565e-05	1.717e-05	1.57e-05
0.113	1.559e-05	1.711e-05	1.565e-05
0.112	1.554e-05	1.706e-05	1.561e-05
0.111	1.549e-05	1.7e-05	1.557e-05
0.11	1.544e-05	1.695e-05	1.553e-05
0.109	1.539e-05	1.689e-05	1.549e-05
0.108	1.534e-05	1.683e-05	1.545e-05
0.107	1.529e-05	1.678e-05	1.541e-05
0.106	1.524e-05	1.672e-05	1.537e-05
0.105	1.519e-05	1.667e-05	1.533e-05
0.104	1.514e-05	1.661e-05	1.529e-05
0.103	1.509e-05	1.656e-05	1.524e-05
0.102	1.505e-05	1.65e-05	1.521e-05
0.101	1.5e-05	1.645e-05	1.517e-05
0.1	1.495e-05	1.639e-05	1.512e-05
0.099	1.49e-05	1.634e-05	1.508e-05
0.098	1.486e-05	1.629e-05	1.504e-05
0.097	1.481e-05	1.623e-05	1.5e-05
0.096	1.477e-05	1.618e-05	1.496e-05
0.095	1.472e-05	1.613e-05	1.492e-05
0.094	1.468e-05	1.608e-05	1.488e-05
0.093	1.463e-05	1.603e-05	1.484e-05
0.092	1.459e-05	1.597e-05	1.48e-05
0.091	1.455e-05	1.592e-05	1.476e-05
0.09	1.451e-05	1.587e-05	1.472e-05
0.089	1.446e-05	1.582e-05	1.469e-05
0.088	1.442e-05	1.577e-05	1.465e-05
0.087	1.438e-05	1.572e-05	1.461e-05
0.086	1.434e-05	1.567e-05	1.457e-05
0.085	1.43e-05	1.562e-05	1.453e-05
0.084	1.426e-05	1.558e-05	1.449e-05
0.083	1.422e-05	1.553e-05	1.445e-05
0.082	1.418e-05	1.548e-05	1.442e-05
0.081	1.414e-05	1.543e-05	1.438e-05
0.08	1.41e-05	1.538e-05	1.434e-05
0.079	1.406e-05	1.534e-05	1.43e-05
0.078	1.403e-05	1.529e-05	1.426e-05
0.077	1.399e-05	1.525e-05	1.422e-05
0.076	1.395e-05	1.52e-05	1.419e-05
0.075	1.391e-05	1.515e-05	1.415e-05
0.074	1.388e-05	1.511e-05	1.411e-05
0.073	1.384e-05	1.506e-05	1.407e-05
0.072	1.381e-05	1.502e-05	1.404e-05
0.071	1.377e-05	1.497e-05	1.4e-05
0.07	1.374e-05	1.493e-05	1.396e-05
0.069	1.37e-05	1.489e-05	1.393e-05
0.068	1.367e-05	1.484e-05	1.389e-05
0.067	1.363e-05	1.48e-05	1.385e-05
0.066	1.36e-05	1.476e-05	1.382e-05
0.065	1.357e-05	1.471e-05	1.378e-05
0.064	1.353e-05	1.467e-05	1.374e-05
0.063	1.35e-05	1.463e-05	1.371e-05
0.062	1.347e-05	1.459e-05	1.367e-05
0.061	1.343e-05	1.455e-05	1.363e-05
0.06	1.34e-05	1.45e-05	1.36e-05
0.059	1.337e-05	1.446e-05	1.356e-05
0.058	1.334e-05	1.442e-05	1.353e-05
0.057	1.33e-05	1.438e-05	1.349e-05
0.056	1.327e-05	1.434e-05	1.345e-05
0.055	1.324e-05	1.43e-05	1.342e-05
0.054	1.321e-05	1.427e-05	1.338e-05
0.053	1.318e-05	1.423e-05	1.335e-05
0.052	1.315e-05	1.419e-05	1.331e-05
0.051	1.312e-05	1.415e-05	1.327e-05
0.05	1.309e-05	1.411e-05	1.324e-05
0.049	1.306e-05	1.407e-05	1.32e-05
0.048	1.303e-05	1.403e-05	1.317e-05
0.047	1.3e-05	1.4e-05	1.313e-05
0.046	1.297e-05	1.396e-05	1.31e-05
0.045	1.295e-05	1.392e-05	1.306e-05
0.044	1.292e-05	1.389e-05	1.303e-05
0.043	1.289e-05	1.385e-05	1.3e-05
0.042	1.286e-05	1.382e-05	1.296e-05
0.041	1.283e-05	1.378e-05	1.293e-05
0.04	1.281e-05	1.375e-05	1.289e-05
0.039	1.278e-05	1.371e-05	1.286e-05
0.038	1.275e-05	1.367e-05	1.282e-05
0.037	1.272e-05	1.364e-05	1.279e-05
0.036	1.27e-05	1.361e-05	1.276e-05
0.035	1.267e-05	1.357e-05	1.272e-05
0.034	1.264e-05	1.354e-05	1.269e-05
0.033	1.262e-05	1.35e-05	1.266e-05
0.032	1.259e-05	1.347e-05	1.262e-05
0.031	1.257e-05	1.344e-05	1.259e-05
0.03	1.254e-05	1.34e-05	1.256e-05
0.029	1.252e-05	1.337e-05	1.253e-05
0.028	1.249e-05	1.334e-05	1.25e-05
0.027	1.246e-05	1.33e-05	1.246e-05
0.026	1.244e-05	1.327e-05	1.243e-05
0.025	1.242e-05	1.324e-05	1.24e-05
0.024	1.239e-05	1.321e-05	1.237e-05
0.023	1.237e-05	1.318e-05	1.234e-05
0.022	1.234e-05	1.315e-05	1.231e-05
0.021	1.232e-05	1.312e-05	1.228e-05
0.02	1.23e-05	1.308e-05	1.225e-05
0.019	1.227e-05	1.305e-05	1.222e-05
0.018	1.225e-05	1.302e-05	1.219e-05
0.017	1.223e-05	1.299e-05	1.216e-05
0.016	1.22e-05	1.296e-05	1.213e-05
0.015	1.218e-05	1.293e-05	1.21e-05
0.014	1.216e-05	1.29e-05	1.207e-05
0.013	1.214e-05	1.287e-05	1.204e-05
0.012	1.211e-05	1.285e-05	1.201e-05
0.011	1.209e-05	1.282e-05	1.198e-05
0.01	1.207e-05	1.279e-05	1.195e-05
0.009	1.205e-05	1.276e-05	1.192e-05
0.008	1.203e-05	1.273e-05	1.189e-05
0.007	1.201e-05	1.27e-05	1.187e-05
0.006	1.198e-05	1.267e-05	1.184e-05
0.005	1.196e-05	1.265e-05	1.181e-05
0.004	1.194e-05	1.262e-05	1.178e-05
0.003	1.192e-05	1.259e-05	1.175e-05
0.002	1.19e-05	1.256e-05	1.173e-05
0.001	1.188e-05	1.254e-05	1.17e-05
0	1.186e-05	1.251e-05	1.167e-05
-0.001	1.184e-05	1.248e-05	1.165e-05
-0.002	1.182e-05	1.246e-05	1.162e-05
-0.003	1.18e-05	1.243e-05	1.159e-05
-0.004	1.178e-05	1.24e-05	1.157e-05
-0.005	1.176e-05	1.238e-05	1.154e-05
-0.006	1.174e-05	1.235e-05	1.152e-05
-0.007	1.172e-05	1.233e-05	1.149e-05
-0.008	1.17e-05	1.23e-05	1.146e-05
-0.009	1.168e-05	1.228e-05	1.144e-05
-0.01	1.166e-05	1.225e-05	1.141e-05
-0.011	1.164e-05	1.223e-05	1.139e-05
-0.012	1.162e-05	1.22e-05	1.136e-05
-0.013	1.16e-05	1.218e-05	1.134e-05
-0.014	1.159e-05	1.215e-05	1.131e-05
-0.015	1.157e-05	1.213e-05	1.129e-05
-0.016	1.155e-05	1.21e-05	1.127e-05
-0.017	1.153e-05	1.208e-05	1.124e-05
-0.018	1.151e-05	1.206e-05	1.122e-05
-0.019	1.15e-05	1.203e-05	1.119e-05
-0.02	1.148e-05	1.201e-05	1.117e-05
-0.021	1.146e-05	1.199e-05	1.115e-05
-0.022	1.144e-05	1.196e-05	1.112e-05
-0.023	1.143e-05	1.194e-05	1.11e-05
-0.024	1.141e-05	1.192e-05	1.108e-05
-0.025	1.139e-05	1.189e-05	1.105e-05
-0.026	1.138e-05	1.187e-05	1.103e-05
-0.027	1.136e-05	1.185e-05	1.101e-05
-0.028	1.134e-05	1.182e-05	1.098e-05
-0.029	1.133e-05	1.18e-05	1.096e-05
-0.03	1.131e-05	1.178e-05	1.094e-05
-0.031	1.129e-05	1.176e-05	1.092e-05
-0.032	1.128e-05	1.174e-05	1.09e-05
-0.033	1.126e-05	1.171e-05	1.087e-05
-0.034	1.125e-05	1.169e-05	1.085e-05
-0.035	1.123e-05	1.167e-05	1.083e-05
-0.036	1.122e-05	1.165e-05	1.081e-05
-0.037	1.12e-05	1.163e-05	1.079e-05
-0.038	1.119e-05	1.161e-05	1.077e-05
-0.039	1.117e-05	1.159e-05	1.075e-05
-0.04	1.116e-05	1.157e-05	1.073e-05
-0.041	1.114e-05	1.154e-05	1.071e-05
-0.042	1.113e-05	1.152e-05	1.068e-05
-0.043	1.111e-05	1.15e-05	1.067e-05
-0.044	1.11e-05	1.148e-05	1.065e-05
-0.045	1.108e-05	1.146e-05	1.063e-05
-0.046	1.107e-05	1.144e-05	1.061e-05
-0.047	1.106e-05	1.142e-05	1.059e-05
-0.048	1.104e-05	1.14e-05	1.057e-05
-0.049	1.103e-05	1.138e-05	1.055e-05
-0.05	1.101e-05	1.136e-05	1.053e-05
-0.051	1.1e-05	1.134e-05	1.051e-05
-0.052	1.099e-05	1.132e-05	1.049e-05
-0.053	1.098e-05	1.131e-05	1.047e-05
-0.054	1.096e-05	1.129e-05	1.045e-05
-0.055	1.095e-05	1.127e-05	1.043e-05
-0.056	1.094e-05	1.125e-05	1.041e-05
-0.057	1.092e-05	1.123e-05	1.039e-05
-0.058	1.091e-05	1.121e-05	1.038e-05
-0.059	1.09e-05	1.119e-05	1.036e-05
-0.06	1.089e-05	1.117e-05	1.034e-05
-0.061	1.088e-05	1.115e-05	1.032e-05
-0.062	1.086e-05	1.114e-05	1.03e-05
-0.063	1.085e-05	1.112e-05	1.028e-05
-0.064	1.084e-05	1.11e-05	1.026e-05
-0.065	1.083e-05	1.108e-05	1.025e-05
-0.066	1.082e-05	1.106e-05	1.023e-05
-0.067	1.081e-05	1.105e-05	1.021e-05
-0.068	1.08e-05	1.103e-05	1.019e-05
-0.069	1.078e-05	1.101e-05	1.018e-05
-0.07	1.077e-05	1.099e-05	1.016e-05
-0.071	1.076e-05	1.098e-05	1.014e-05
-0.072	1.075e-05	1.096e-05	1.012e-05
-0.073	1.074e-05	1.094e-05	1.011e-05
-0.074	1.073e-05	1.092e-05	1.009e-05
-0.075	1.072e-05	1.091e-05	1.007e-05
-0.076	1.071e-05	1.089e-05	1.006e-05
-0.077	1.07e-05	1.087e-05	1.004e-05
-0.078	1.069e-05	1.086e-05	1.002e-05
-0.079	1.069e-05	1.084e-05	1.001e-05
-0.08	1.068e-05	1.082e-05	9.99e-06
-0.081	1.067e-05	1.081e-05	9.974e-06
-0.082	1.066e-05	1.079e-05	9.958e-06
-0.083	1.065e-05	1.077e-05	9.942e-06
-0.084	1.064e-05	1.076e-05	9.925e-06
-0.085	1.064e-05	1.074e-05	9.909e-06
-0.086	1.063e-05	1.073e-05	9.894e-06
-0.087	1.062e-05	1.071e-05	9.878e-06
-0.088	1.061e-05	1.07e-05	9.862e-06
-0.089	1.06e-05	1.068e-05	9.847e-06
-0.09	1.06e-05	1.067e-05	9.831e-06
-0.091	1.059e-05	1.065e-05	9.816e-06
-0.092	1.058e-05	1.064e-05	9.8e-06
-0.093	1.058e-05	1.062e-05	9.784e-06
-0.094	1.057e-05	1.06e-05	9.77e-06
-0.095	1.056e-05	1.059e-05	9.754e-06
-0.096	1.056e-05	1.057e-05	9.739e-06
-0.097	1.055e-05	1.056e-05	9.724e-06
-0.098	1.054e-05	1.054e-05	9.709e-06
-0.099	1.054e-05	1.053e-05	9.695e-06
-0.1	1.053e-05	1.052e-05	9.68e-06
-0.101	1.053e-05	1.05e-05	9.665e-06
-0.102	1.052e-05	1.049e-05	9.651e-06
-0.103	1.052e-05	1.047e-05	9.637e-06
-0.104	1.051e-05	1.046e-05	9.622e-06
-0.105	1.051e-05	1.044e-05	9.608e-06
-0.106	1.05e-05	1.043e-05	9.594e-06
-0.107	1.05e-05	1.041e-05	9.579e-06
-0.108	1.049e-05	1.04e-05	9.565e-06
-0.109	1.049e-05	1.039e-05	9.551e-06
-0.11	1.049e-05	1.037e-05	9.537e-06
-0.111	1.048e-05	1.036e-05	9.523e-06
-0.112	1.048e-05	1.034e-05	9.509e-06
-0.113	1.047e-05	1.033e-05	9.494e-06
-0.114	1.047e-05	1.032e-05	9.48e-06
-0.115	1.047e-05	1.03e-05	9.467e-06
-0.116	1.047e-05	1.029e-05	9.453e-06
-0.117	1.046e-05	1.028e-05	9.44e-06
-0.118	1.046e-05	1.026e-05	9.426e-06
-0.119	1.046e-05	1.025e-05	9.413e-06
-0.12	1.046e-05	1.024e-05	9.4e-06
-0.121	1.046e-05	1.022e-05	9.387e-06
-0.122	1.045e-05	1.021e-05	9.374e-06
-0.123	1.045e-05	1.02e-05	9.361e-06
-0.124	1.045e-05	1.018e-05	9.347e-06
-0.125	1.045e-05	1.017e-05	9.334e-06
-0.126	1.045e-05	1.016e-05	9.322e-06
-0.127	1.045e-05	1.015e-05	9.309e-06
-0.128	1.045e-05	1.013e-05	9.296e-06
-0.129	1.045e-05	1.012e-05	9.284e-06
-0.13	1.045e-05	1.011e-05	9.271e-06
-0.131	1.045e-05	1.01e-05	9.258e-06
-0.132	1.045e-05	1.008e-05	9.246e-06
-0.133	1.045e-05	1.007e-05	9.234e-06
-0.134	1.045e-05	1.006e-05	9.221e-06
-0.135	1.045e-05	1.005e-05	9.209e-06
-0.136	1.046e-05	1.004e-05	9.197e-06
-0.137	1.046e-05	1.002e-05	9.185e-06
-0.138	1.046e-05	1.001e-05	9.173e-06
-0.139	1.046e-05	1e-05	9.161e-06
-0.14	1.046e-05	9.988e-06	9.149e-06
-0.141	1.047e-05	9.977e-06	9.136e-06
-0.142	1.047e-05	9.965e-06	9.125e-06
-0.143	1.047e-05	9.953e-06	9.113e-06
-0.144	1.048e-05	9.942e-06	9.102e-06
-0.145	1.048e-05	9.93e-06	9.091e-06
-0.146	1.048e-05	9.919e-06	9.079e-06
-0.147	1.049e-05	9.907e-06	9.068e-06
-0.148	1.049e-05	9.896e-06	9.056e-06
-0.149	1.05e-05	9.885e-06	9.045e-06
-0.15	1.05e-05	9.874e-06	9.034e-06
-0.151	1.051e-05	9.863e-06	9.022e-06
-0.152	1.051e-05	9.852e-06	9.01e-06
-0.153	1.052e-05	9.841e-06	8.999e-06
-0.154	1.052e-05	9.83e-06	8.988e-06
-0.155	1.053e-05	9.819e-06	8.978e-06
-0.156	1.053e-05	9.808e-06	8.966e-06
-0.157	1.054e-05	9.797e-06	8.954e-06
-0.158	1.055e-05	9.787e-06	8.944e-06
-0.159	1.055e-05	9.776e-06	8.933e-06
-0.16	1.056e-05	9.766e-06	8.922e-06
-0.161	1.057e-05	9.755e-06	8.911e-06
-0.162	1.057e-05	9.745e-06	8.9e-06
-0.163	1.058e-05	9.734e-06	8.89e-06
-0.164	1.059e-05	9.724e-06	8.879e-06
-0.165	1.06e-05	9.714e-06	8.869e-06
-0.166	1.061e-05	9.704e-06	8.858e-06
-0.167	1.061e-05	9.694e-06	8.848e-06
-0.168	1.062e-05	9.684e-06	8.838e-06
-0.169	1.063e-05	9.674e-06	8.827e-06
-0.17	1.064e-05	9.664e-06	8.817e-06
-0.171	1.065e-05	9.654e-06	8.806e-06
-0.172	1.066e-05	9.645e-06	8.797e-06
-0.173	1.067e-05	9.635e-06	8.786e-06
-0.174	1.068e-05	9.625e-06	8.776e-06
-0.175	1.069e-05	9.615e-06	8.766e-06
-0.176	1.07e-05	9.606e-06	8.756e-06
-0.177	1.071e-05	9.596e-06	8.746e-06
-0.178	1.072e-05	9.587e-06	8.736e-06
-0.179	1.073e-05	9.577e-06	8.726e-06
-0.18	1.074e-05	9.568e-06	8.715e-06
-0.181	1.075e-05	9.559e-06	8.706e-06
-0.182	1.076e-05	9.55e-06	8.696e-06
-0.183	1.077e-05	9.541e-06	8.686e-06
-0.184	1.079e-05	9.531e-06	8.677e-06
-0.185	1.08e-05	9.522e-06	8.667e-06
-0.186	1.081e-05	9.513e-06	8.657e-06
-0.187	1.082e-05	9.504e-06	8.647e-06
-0.188	1.084e-05	9.494e-06	8.638e-06
-0.189	1.085e-05	9.486e-06	8.628e-06
-0.19	1.086e-05	9.477e-06	8.619e-06
-0.191	1.087e-05	9.468e-06	8.61e-06
-0.192	1.089e-05	9.46e-06	8.601e-06
-0.193	1.09e-05	9.451e-06	8.591e-06
-0.194	1.091e-05	9.442e-06	8.582e-06
-0.195	1.093e-05	9.434e-06	8.573e-06
-0.196	1.094e-05	9.426e-06	8.564e-06
-0.197	1.096e-05	9.417e-06	8.555e-06
-0.198	1.097e-05	9.409e-06	8.546e-06
-0.199	1.098e-05	9.401e-06	8.537e-06
-0.2	1.095e-05	9.382e-06	8.511e-06
-0.199	1.078e-05	9.337e-06	8.445e-06
-0.198	1.07e-05	9.308e-06	8.409e-06
-0.197	1.063e-05	9.286e-06	8.383e-06
-0.196	1.058e-05	9.266e-06	8.359e-06
-0.195	1.052e-05	9.247e-06	8.338e-06
-0.194	1.047e-05	9.229e-06	8.317e-06
-0.193	1.043e-05	9.212e-06	8.298e-06
-0.192	1.038e-05	9.196e-06	8.279e-06
-0.191	1.033e-05	9.18e-06	8.261e-06
-0.19	1.029e-05	9.164e-06	8.243e-06
-0.189	1.025e-05	9.149e-06	8.226e-06
-0.188	1.021e-05	9.133e-06	8.209e-06
-0.187	1.017e-05	9.119e-06	8.193e-06
-0.186	1.013e-05	9.105e-06	8.177e-06
-0.185	1.009e-05	9.092e-06	8.161e-06
-0.184	1.005e-05	9.078e-06	8.146e-06
-0.183	1.001e-05	9.064e-06	8.131e-06
-0.182	9.977e-06	9.05e-06	8.116e-06
-0.181	9.941e-06	9.037e-06	8.101e-06
-0.18	9.905e-06	9.023e-06	8.087e-06
-0.179	9.872e-06	9.01e-06	8.073e-06
-0.178	9.837e-06	8.997e-06	8.058e-06
-0.177	9.803e-06	8.984e-06	8.045e-06
-0.176	9.771e-06	8.971e-06	8.031e-06
-0.175	9.738e-06	8.959e-06	8.017e-06
-0.174	9.706e-06	8.946e-06	8.004e-06
-0.173	9.675e-06	8.934e-06	7.99e-06
-0.172	9.643e-06	8.921e-06	7.977e-06
-0.171	9.613e-06	8.91e-06	7.964e-06
-0.17	9.583e-06	8.898e-06	7.951e-06
-0.169	9.553e-06	8.886e-06	7.938e-06
-0.168	9.523e-06	8.874e-06	7.925e-06
-0.167	9.493e-06	8.862e-06	7.912e-06
-0.166	9.464e-06	8.851e-06	7.899e-06
-0.165	9.436e-06	8.839e-06	7.887e-06
-0.164	9.407e-06	8.827e-06	7.875e-06
-0.163	9.38e-06	8.816e-06	7.862e-06
-0.162	9.353e-06	8.804e-06	7.85e-06
-0.161	9.326e-06	8.793e-06	7.839e-06
-0.16	9.3e-06	8.782e-06	7.827e-06
-0.159	9.273e-06	8.771e-06	7.814e-06
-0.158	9.247e-06	8.76e-06	7.803e-06
-0.157	9.222e-06	8.749e-06	7.792e-06
-0.156	9.196e-06	8.737e-06	7.78e-06
-0.155	9.171e-06	8.727e-06	7.768e-06
-0.154	9.146e-06	8.715e-06	7.757e-06
-0.153	9.121e-06	8.704e-06	7.745e-06
-0.152	9.098e-06	8.694e-06	7.734e-06
-0.151	9.074e-06	8.683e-06	7.723e-06
-0.15	9.051e-06	8.672e-06	7.712e-06
-0.149	9.027e-06	8.662e-06	7.701e-06
-0.148	9.004e-06	8.651e-06	7.69e-06
-0.147	8.982e-06	8.641e-06	7.68e-06
-0.146	8.959e-06	8.631e-06	7.668e-06
-0.145	8.936e-06	8.621e-06	7.657e-06
-0.144	8.915e-06	8.61e-06	7.647e-06
-0.143	8.892e-06	8.6e-06	7.636e-06
-0.142	8.871e-06	8.59e-06	7.626e-06
-0.141	8.85e-06	8.58e-06	7.615e-06
-0.14	8.828e-06	8.57e-06	7.604e-06
-0.139	8.807e-06	8.56e-06	7.594e-06
-0.138	8.786e-06	8.551e-06	7.583e-06
-0.137	8.765e-06	8.541e-06	7.573e-06
-0.136	8.745e-06	8.531e-06	7.563e-06
-0.135	8.724e-06	8.521e-06	7.552e-06
-0.134	8.704e-06	8.512e-06	7.542e-06
-0.133	8.683e-06	8.502e-06	7.532e-06
-0.132	8.664e-06	8.492e-06	7.524e-06
-0.131	8.645e-06	8.483e-06	7.514e-06
-0.13	8.625e-06	8.473e-06	7.504e-06
-0.129	8.606e-06	8.464e-06	7.493e-06
-0.128	8.588e-06	8.454e-06	7.483e-06
-0.127	8.569e-06	8.445e-06	7.473e-06
-0.126	8.55e-06	8.436e-06	7.463e-06
-0.125	8.532e-06	8.427e-06	7.453e-06
-0.124	8.514e-06	8.417e-06	7.443e-06
-0.123	8.497e-06	8.408e-06	7.434e-06
-0.122	8.478e-06	8.399e-06	7.424e-06
-0.121	8.461e-06	8.39e-06	7.415e-06
-0.12	8.443e-06	8.381e-06	7.405e-06
-0.119	8.426e-06	8.372e-06	7.395e-06
-0.118	8.409e-06	8.363e-06	7.386e-06
-0.117	8.392e-06	8.353e-06	7.376e-06
-0.116	8.375e-06	8.344e-06	7.366e-06
-0.115	8.359e-06	8.335e-06	7.357e-06
-0.114	8.342e-06	8.327e-06	7.347e-06
-0.113	8.326e-06	8.318e-06	7.338e-06
-0.112	8.31e-06	8.309e-06	7.328e-06
-0.111	8.293e-06	8.3e-06	7.319e-06
-0.11	8.278e-06	8.291e-06	7.309e-06
-0.109	8.262e-06	8.283e-06	7.3e-06
-0.108	8.246e-06	8.274e-06	7.291e-06
-0.107	8.231e-06	8.265e-06	7.281e-06
-0.106	8.215e-06	8.256e-06	7.272e-06
-0.105	8.2e-06	8.248e-06	7.263e-06
-0.104	8.185e-06	8.239e-06	7.254e-06
-0.103	8.169e-06	8.23e-06	7.244e-06
-0.102	8.153e-06	8.222e-06	7.235e-06
-0.101	8.139e-06	8.213e-06	7.226e-06
-0.1	8.124e-06	8.205e-06	7.216e-06
-0.099	8.111e-06	8.196e-06	7.208e-06
-0.098	8.096e-06	8.188e-06	7.198e-06
-0.097	8.082e-06	8.179e-06	7.189e-06
-0.096	8.068e-06	8.171e-06	7.18e-06
-0.095	8.054e-06	8.163e-06	7.171e-06
-0.094	8.04e-06	8.154e-06	7.162e-06
-0.093	8.026e-06	8.146e-06	7.153e-06
-0.092	8.012e-06	8.137e-06	7.143e-06
-0.091	7.999e-06	8.129e-06	7.134e-06
-0.09	7.985e-06	8.121e-06	7.125e-06
-0.089	7.972e-06	8.113e-06	7.116e-06
-0.088	7.959e-06	8.105e-06	7.107e-06
-0.087	7.945e-06	8.097e-06	7.098e-06
-0.086	7.932e-06	8.089e-06	7.089e-06
-0.085	7.919e-06	8.08e-06	7.08e-06
-0.084	7.905e-06	8.072e-06	7.071e-06
-0.083	7.893e-06	8.064e-06	7.062e-06
-0.082	7.88e-06	8.056e-06	7.053e-06
-0.081	7.867e-06	8.048e-06	7.045e-06
-0.08	7.855e-06	8.04e-06	7.036e-06
-0.079	7.842e-06	8.032e-06	7.027e-06
-0.078	7.83e-06	8.024e-06	7.018e-06
-0.077	7.818e-06	8.016e-06	7.009e-06
-0.076	7.806e-06	8.008e-06	7e-06
-0.075	7.794e-06	8e-06	6.992e-06
-0.074	7.781e-06	7.992e-06	6.983e-06
-0.073	7.769e-06	7.984e-06	6.974e-06
-0.072	7.758e-06	7.976e-06	6.965e-06
-0.071	7.746e-06	7.968e-06	6.957e-06
-0.07	7.735e-06	7.96e-06	6.948e-06
-0.069	7.723e-06	7.952e-06	6.94e-06
-0.068	7.712e-06	7.945e-06	6.931e-06
-0.067	7.701e-06	7.937e-06	6.922e-06
-0.066	7.689e-06	7.928e-06	6.913e-06
-0.065	7.678e-06	7.92e-06	6.905e-06
-0.064	7.667e-06	7.912e-06	6.896e-06
-0.063	7.655e-06	7.904e-06	6.887e-06
-0.062	7.644e-06	7.897e-06	6.879e-06
-0.061	7.633e-06	7.889e-06	6.87e-06
-0.06	7.622e-06	7.881e-06	6.861e-06
-0.059	7.612e-06	7.873e-06	6.853e-06
-0.058	7.601e-06	7.865e-06	6.844e-06
-0.057	7.59e-06	7.858e-06	6.836e-06
-0.056	7.58e-06	7.85e-06	6.827e-06
-0.055	7.569e-06	7.842e-06	6.818e-06
-0.054	7.558e-06	7.835e-06	6.81e-06
-0.053	7.548e-06	7.827e-06	6.801e-06
-0.052	7.537e-06	7.819e-06	6.792e-06
-0.051	7.529e-06	7.812e-06	6.784e-06
-0.05	7.519e-06	7.804e-06	6.775e-06
-0.049	7.509e-06	7.796e-06	6.766e-06
-0.048	7.499e-06	7.789e-06	6.758e-06
-0.047	7.488e-06	7.781e-06	6.749e-06
-0.046	7.479e-06	7.773e-06	6.741e-06
-0.045	7.469e-06	7.766e-06	6.732e-06
-0.044	7.459e-06	7.758e-06	6.723e-06
-0.043	7.449e-06	7.75e-06	6.715e-06
-0.042	7.439e-06	7.743e-06	6.706e-06
-0.041	7.43e-06	7.735e-06	6.697e-06
-0.04	7.42e-06	7.728e-06	6.689e-06
-0.039	7.41e-06	7.72e-06	6.68e-06
-0.038	7.401e-06	7.713e-06	6.672e-06
-0.037	7.391e-06	7.705e-06	6.663e-06
-0.036	7.381e-06	7.698e-06	6.654e-06
-0.035	7.372e-06	7.69e-06	6.646e-06
-0.034	7.363e-06	7.682e-06	6.637e-06
-0.033	7.353e-06	7.675e-06	6.628e-06
-0.032	7.344e-06	7.667e-06	6.62e-06
-0.031	7.335e-06	7.66e-06	6.611e-06
-0.03	7.326e-06	7.652e-06	6.602e-06
-0.029	7.317e-06	7.645e-06	6.594e-06
-0.028	7.308e-06	7.637e-06	6.585e-06
-0.027	7.299e-06	7.629e-06	6.576e-06
-0.026	7.29e-06	7.622e-06	6.568e-06
-0.025	7.281e-06	7.614e-06	6.559e-06
-0.024	7.272e-06	7.607e-06	6.551e-06
-0.023	7.262e-06	7.599e-06	6.542e-06
-0.022	7.254e-06	7.592e-06	6.533e-06
-0.021	7.245e-06	7.584e-06	6.525e-06
-0.02	7.236e-06	7.576e-06	6.516e-06
-0.019	7.228e-06	7.569e-06	6.507e-06
-0.018	7.218e-06	7.561e-06	6.498e-06
-0.017	7.21e-06	7.553e-06	6.489e-06
-0.016	7.201e-06	7.546e-06	6.481e-06
-0.015	7.192e-06	7.538e-06	6.472e-06
-0.014	7.184e-06	7.531e-06	6.463e-06
-0.013	7.175e-06	7.525e-06	6.454e-06
-0.012	7.166e-06	7.517e-06	6.445e-06
-0.011	7.158e-06	7.509e-06	6.436e-06
-0.01	7.149e-06	7.502e-06	6.427e-06
-0.009	7.14e-06	7.494e-06	6.418e-06
-0.008	7.132e-06	7.486e-06	6.41e-06
-0.007	7.123e-06	7.479e-06	6.401e-06
-0.006	7.115e-06	7.471e-06	6.392e-06
-0.005	7.106e-06	7.463e-06	6.383e-06
-0.004	7.097e-06	7.455e-06	6.374e-06
-0.003	7.089e-06	7.448e-06	6.365e-06
-0.002	7.081e-06	7.44e-06	6.355e-06
-0.001	7.072e-06	7.432e-06	6.346e-06
0	7.063e-06	7.424e-06	6.336e-06
0.001	7.054e-06	7.416e-06	6.327e-06
0.002	7.047e-06	7.408e-06	6.318e-06
0.003	7.039e-06	7.401e-06	6.309e-06
0.004	7.03e-06	7.393e-06	6.3e-06
0.005	7.023e-06	7.385e-06	6.291e-06
0.006	7.014e-06	7.377e-06	6.282e-06
0.007	7.006e-06	7.369e-06	6.273e-06
0.008	6.998e-06	7.361e-06	6.263e-06
0.009	6.989e-06	7.353e-06	6.254e-06
0.01	6.982e-06	7.345e-06	6.245e-06
0.011	6.973e-06	7.337e-06	6.235e-06
0.012	6.964e-06	7.329e-06	6.226e-06
0.013	6.958e-06	7.322e-06	6.217e-06
0.014	6.949e-06	7.313e-06	6.207e-06
0.015	6.941e-06	7.305e-06	6.198e-06
0.016	6.933e-06	7.298e-06	6.188e-06
0.017	6.925e-06	7.289e-06	6.178e-06
0.018	6.917e-06	7.281e-06	6.169e-06
0.019	6.908e-06	7.273e-06	6.16e-06
0.02	6.9e-06	7.265e-06	6.15e-06
0.021	6.892e-06	7.257e-06	6.141e-06
0.022	6.884e-06	7.248e-06	6.13e-06
0.023	6.876e-06	7.24e-06	6.121e-06
0.024	6.868e-06	7.232e-06	6.111e-06
0.025	6.86e-06	7.223e-06	6.101e-06
0.026	6.852e-06	7.215e-06	6.092e-06
0.027	6.844e-06	7.207e-06	6.081e-06
0.028	6.835e-06	7.198e-06	6.071e-06
0.029	6.828e-06	7.19e-06	6.061e-06
0.03	6.819e-06	7.181e-06	6.051e-06
0.031	6.812e-06	7.173e-06	6.041e-06
0.032	6.804e-06	7.164e-06	6.031e-06
0.033	6.795e-06	7.155e-06	6.02e-06
0.034	6.787e-06	7.146e-06	6.01e-06
0.035	6.779e-06	7.137e-06	5.999e-06
0.036	6.77e-06	7.128e-06	5.988e-06
0.037	6.763e-06	7.12e-06	5.978e-06
0.038	6.755e-06	7.111e-06	5.967e-06
0.039	6.747e-06	7.102e-06	5.957e-06
0.04	6.739e-06	7.093e-06	5.947e-06
0.041	6.73e-06	7.084e-06	5.936e-06
0.042	6.722e-06	7.075e-06	5.925e-06
0.043	6.714e-06	7.065e-06	5.914e-06
0.044	6.705e-06	7.056e-06	5.903e-06
0.045	6.698e-06	7.047e-06	5.892e-06
0.046	6.689e-06	7.038e-06	5.88e-06
0.047	6.681e-06	7.029e-06	5.869e-06
0.048	6.673e-06	7.019e-06	5.858e-06
0.049	6.665e-06	7.01e-06	5.845e-06
0.05	6.657e-06	7.001e-06	5.834e-06
0.051	6.648e-06	6.991e-06	5.822e-06
0.052	6.64e-06	6.981e-06	5.81e-06
0.053	6.632e-06	6.972e-06	5.798e-06
0.054	6.623e-06	6.962e-06	5.786e-06
0.055	6.615e-06	6.953e-06	5.774e-06
0.056	6.607e-06	6.943e-06	5.762e-06
0.057	6.598e-06	6.933e-06	5.749e-06
0.058	6.59e-06	6.923e-06	5.738e-06
0.059	6.582e-06	6.913e-06	5.725e-06
0.06	6.573e-06	6.902e-06	5.712e-06
0.061	6.565e-06	6.892e-06	5.7e-06
0.062	6.556e-06	6.882e-06	5.686e-06
0.063	6.548e-06	6.872e-06	5.674e-06
0.064	6.54e-06	6.861e-06	5.661e-06
0.065	6.531e-06	6.851e-06	5.648e-06
0.066	6.523e-06	6.84e-06	5.635e-06
0.067	6.514e-06	6.829e-06	5.622e-06
0.068	6.505e-06	6.819e-06	5.608e-06
0.069	6.497e-06	6.808e-06	5.596e-06
0.07	6.487e-06	6.796e-06	5.581e-06
0.071	6.478e-06	6.785e-06	5.568e-06
0.072	6.469e-06	6.774e-06	5.554e-06
0.073	6.46e-06	6.762e-06	5.54e-06
0.074	6.452e-06	6.751e-06	5.527e-06
0.075	6.443e-06	6.74e-06	5.514e-06
0.076	6.433e-06	6.728e-06	5.499e-06
0.077	6.425e-06	6.716e-06	5.487e-06
0.078	6.415e-06	6.704e-06	5.472e-06
0.079	6.406e-06	6.692e-06	5.458e-06
0.08	6.397e-06	6.679e-06	5.445e-06
0.081	6.387e-06	6.667e-06	5.43e-06
0.082	6.378e-06	6.655e-06	5.417e-06
0.083	6.368e-06	6.642e-06	5.403e-06
0.084	6.358e-06	6.629e-06	5.388e-06
0.085	6.348e-06	6.616e-06	5.375e-06
0.086	6.338e-06	6.603e-06	5.36e-06
0.087	6.329e-06	6.59e-06	5.346e-06
0.088	6.319e-06	6.576e-06	5.332e-06
0.089	6.308e-06	6.563e-06	5.317e-06
0.09	6.299e-06	6.549e-06	5.303e-06
0.091	6.288e-06	6.535e-06	5.288e-06
0.092	6.278e-06	6.521e-06	5.273e-06
0.093	6.268e-06	6.507e-06	5.259e-06
0.094	6.257e-06	6.492e-06	5.243e-06
0.095	6.246e-06	6.477e-06	5.228e-06
0.096	6.236e-06	6.462e-06	5.213e-06
0.097	6.225e-06	6.447e-06	5.198e-06
0.098	6.214e-06	6.432e-06	5.183e-06
0.099	6.203e-06	6.416e-06	5.167e-06
0.1	6.192e-06	6.4e-06	5.151e-06
0.101	6.181e-06	6.384e-06	5.137e-06
0.102	6.168e-06	6.367e-06	5.119e-06
0.103	6.156e-06	6.349e-06	5.102e-06
0.104	6.145e-06	6.333e-06	5.087e-06
0.105	6.133e-06	6.315e-06	5.071e-06
0.106	6.122e-06	6.298e-06	5.056e-06
0.107	6.109e-06	6.281e-06	5.038e-06
0.108	6.097e-06	6.263e-06	5.021e-06
0.109	6.085e-06	6.245e-06	5.005e-06
0.11	6.071e-06	6.226e-06	4.987e-06
0.111	6.059e-06	6.207e-06	4.971e-06
0.112	6.046e-06	6.188e-06	4.954e-06
0.113	6.032e-06	6.168e-06	4.936e-06
0.114	6.019e-06	6.149e-06	4.919e-06
0.115	6.006e-06	6.128e-06	4.901e-06
0.116	5.991e-06	6.108e-06	4.882e-06
0.117	5.977e-06	6.087e-06	4.865e-06
0.118	5.963e-06	6.065e-06	4.845e-06
0.119	5.949e-06	6.044e-06	4.827e-06
0.12	5.934e-06	6.021e-06	4.808e-06
0.121	5.919e-06	5.999e-06	4.788e-06
0.122	5.904e-06	5.976e-06	4.769e-06
0.123	5.887e-06	5.953e-06	4.748e-06
0.124	5.87e-06	5.93e-06	4.728e-06
0.125	5.855e-06	5.906e-06	4.709e-06
0.126	5.838e-06	5.881e-06	4.688e-06
0.127	5.821e-06	5.855e-06	4.667e-06
0.128	5.804e-06	5.829e-06	4.647e-06
0.129	5.785e-06	5.803e-06	4.625e-06
0.13	5.767e-06	5.776e-06	4.604e-06
0.131	5.749e-06	5.749e-06	4.582e-06
0.132	5.729e-06	5.721e-06	4.559e-06
0.133	5.71e-06	5.692e-06	4.538e-06
0.134	5.689e-06	5.662e-06	4.514e-06
0.135	5.669e-06	5.632e-06	4.492e-06
0.136	5.648e-06	5.602e-06	4.468e-06
0.137	5.625e-06	5.569e-06	4.444e-06
0.138	5.604e-06	5.538e-06	4.42e-06
0.139	5.581e-06	5.505e-06	4.395e-06
0.14	5.556e-06	5.471e-06	4.372e-06
0.141	5.534e-06	5.438e-06	4.349e-06
0.142	5.508e-06	5.403e-06	4.321e-06
0.143	5.483e-06	5.368e-06	4.295e-06
0.144	5.458e-06	5.331e-06	4.269e-06
0.145	5.431e-06	5.294e-06	4.241e-06
0.146	5.404e-06	5.256e-06	4.215e-06
0.147	5.376e-06	5.217e-06	4.187e-06
0.148	5.348e-06	5.177e-06	4.159e-06
0.149	5.319e-06	5.137e-06	4.13e-06
0.15	5.288e-06	5.095e-06	4.101e-06
0.151	5.258e-06	5.053e-06	4.071e-06
0.152	5.226e-06	5.009e-06	4.041e-06
0.153	5.193e-06	4.965e-06	4.008e-06
0.154	5.161e-06	4.92e-06	3.978e-06
0.155	5.127e-06	4.873e-06	3.944e-06
0.156	5.091e-06	4.825e-06	3.911e-06
0.157	5.056e-06	4.776e-06	3.88e-06
0.158	5.017e-06	4.725e-06	3.845e-06
0.159	4.979e-06	4.674e-06	3.811e-06
0.16	4.94e-06	4.622e-06	3.777e-06
0.161	4.899e-06	4.569e-06	3.739e-06
0.162	4.858e-06	4.515e-06	3.704e-06
0.163	4.814e-06	4.459e-06	3.666e-06
0.164	4.768e-06	4.402e-06	3.628e-06
0.165	4.723e-06	4.346e-06	3.591e-06
0.166	4.676e-06	4.286e-06	3.551e-06
0.167	4.628e-06	4.225e-06	3.511e-06
0.168	4.579e-06	4.163e-06	3.47e-06
0.169	4.527e-06	4.099e-06	3.427e-06
0.17	4.475e-06	4.034e-06	3.386e-06
0.171	4.42e-06	3.966e-06	3.341e-06
0.172	4.365e-06	3.898e-06	3.295e-06
0.173	4.309e-06	3.828e-06	3.251e-06
0.174	4.249e-06	3.757e-06	3.201e-06
0.175	4.188e-06	3.684e-06	3.154e-06
0.176	4.126e-06	3.609e-06	3.106e-06
0.177	4.06e-06	3.533e-06	3.054e-06
0.178	3.994e-06	3.456e-06	3.005e-06
0.179	3.925e-06	3.377e-06	2.952e-06
0.18	3.855e-06	3.296e-06	2.899e-06
0.181	3.784e-06	3.212e-06	2.843e-06
0.182	3.708e-06	3.127e-06	2.787e-06
0.183	3.632e-06	3.041e-06	2.73e-06
0.184	3.553e-06	2.953e-06	2.67e-06
0.185	3.47e-06	2.862e-06	2.608e-06
0.186	3.389e-06	2.773e-06	2.547e-06
0.187	3.301e-06	2.678e-06	2.481e-06
0.188	3.213e-06	2.584e-06	2.414e-06
0.189	3.123e-06	2.486e-06	2.347e-06
0.19	3.028e-06	2.385e-06	2.275e-06
0.191	2.933e-06	2.284e-06	2.204e-06
0.192	2.835e-06	2.182e-06	2.131e-06
0.193	2.735e-06	2.077e-06	2.053e-06
0.194	2.632e-06	1.97e-06	1.977e-06
0.195	2.525e-06	1.861e-06	1.895e-06
0.196	2.415e-06	1.75e-06	1.814e-06
0.197	2.302e-06	1.636e-06	1.73e-06
0.198	2.185e-06	1.52e-06	1.643e-06
0.199	2.067e-06	1.404e-06	1.556e-06
0.2	1.947e-06	1.284e-06	1.469e-06
0.201	1.82e-06	1.165e-06	1.379e-06
0.202	1.694e-06	1.042e-06	1.292e-06
0.203	1.561e-06	9.17e-07	1.203e-06
0.204	1.427e-06	7.89e-07	1.112e-06
0.205	1.289e-06	6.598e-07	1.022e-06
0.206	1.149e-06	5.283e-07	9.313e-07
0.207	1.006e-06	3.953e-07	8.422e-07
0.208	8.59e-07	2.601e-07	7.545e-07
0.209	7.067e-07	1.227e-07	6.661e-07
0.21	5.541e-07	-1.709e-08	5.805e-07
0.211	3.952e-07	-1.577e-07	4.934e-07
0.212	2.359e-07	-2.997e-07	4.074e-07
0.213	7.109e-08	-4.425e-07	3.237e-07
0.214	-9.904e-08	-5.89e-07	2.386e-07
0.215	-2.681e-07	-7.372e-07	1.57e-07
0.216	-4.406e-07	-8.878e-07	7.2e-08
0.217	-6.195e-07	-1.039e-06	-1.38e-08
0.218	-7.982e-07	-1.191e-06	-9.323e-08
0.219	-9.839e-07	-1.346e-06	-1.787e-07
0.22	-1.172e-06	-1.503e-06	-2.639e-07
0.221	-1.362e-06	-1.661e-06	-3.448e-07
0.222	-1.56e-06	-1.821e-06	-4.303e-07
0.223	-1.756e-06	-1.98e-06	-5.155e-07
0.224	-1.957e-06	-2.143e-06	-6.022e-07
0.225	-2.161e-06	-2.307e-06	-6.908e-07
0.226	-2.368e-06	-2.472e-06	-7.784e-07
0.227	-2.579e-06	-2.638e-06	-8.686e-07
0.228	-2.794e-06	-2.806e-06	-9.605e-07
0.229	-3.01e-06	-2.974e-06	-1.051e-06
0.23	-3.23e-06	-3.145e-06	-1.145e-06
0.231	-3.448e-06	-3.314e-06	-1.238e-06
0.232	-3.673e-06	-3.484e-06	-1.335e-06
0.233	-3.904e-06	-3.656e-06	-1.434e-06
0.234	-4.132e-06	-3.829e-06	-1.532e-06
0.235	-4.367e-06	-4.004e-06	-1.633e-06
0.236	-4.603e-06	-4.178e-06	-1.734e-06
0.237	-4.839e-06	-4.353e-06	-1.836e-06
0.238	-5.08e-06	-4.528e-06	-1.94e-06
0.239	-5.319e-06	-4.705e-06	-2.043e-06
0.24	-5.564e-06	-4.881e-06	-2.149e-06
0.241	-5.809e-06	-5.057e-06	-2.258e-06
0.242	-6.055e-06	-5.232e-06	-2.366e-06
0.243	-6.304e-06	-5.408e-06	-2.476e-06
0.244	-6.551e-06	-5.584e-06	-2.586e-06
0.245	-6.8e-06	-5.76e-06	-2.698e-06
0.246	-7.055e-06	-5.937e-06	-2.812e-06
0.247	-7.305e-06	-6.112e-06	-2.925e-06
0.248	-7.558e-06	-6.288e-06	-3.04e-06
0.249	-7.812e-06	-6.463e-06	-3.157e-06
0.25	-8.063e-06	-6.636e-06	-3.273e-06
0.251	-8.318e-06	-6.809e-06	-3.391e-06
0.252	-8.571e-06	-6.982e-06	-3.509e-06
0.253	-8.822e-06	-7.154e-06	-3.627e-06
0.254	-9.076e-06	-7.325e-06	-3.748e-06
0.255	-9.325e-06	-7.494e-06	-3.869e-06
0.256	-9.577e-06	-7.664e-06	-3.992e-06
0.257	-9.826e-06	-7.833e-06	-4.115e-06
0.258	-1.007e-05	-7.998e-06	-4.237e-06
0.259	-1.032e-05	-8.163e-06	-4.362e-06
0.26	-1.056e-05	-8.325e-06	-4.486e-06
0.261	-1.08e-05	-8.486e-06	-4.611e-06
0.262	-1.105e-05	-8.647e-06	-4.738e-06
0.263	-1.128e-05	-8.804e-06	-4.863e-06
0.264	-1.152e-05	-8.961e-06	-4.989e-06
0.265	-1.175e-05	-9.117e-06	-5.114e-06
0.266	-1.198e-05	-9.268e-06	-5.24e-06
0.267	-1.221e-05	-9.421e-06	-5.367e-06
0.268	-1.243e-05	-9.568e-06	-5.496e-06
0.269	-1.264e-05	-9.713e-06	-5.622e-06
0.27	-1.286e-05	-9.855e-06	-5.75e-06
0.271	-1.307e-05	-9.996e-06	-5.877e-06
0.272	-1.328e-05	-1.014e-05	-6.004e-06
0.273	-1.348e-05	-1.027e-05	-6.131e-06
0.274	-1.368e-05	-1.041e-05	-6.259e-06
0.275	-1.387e-05	-1.054e-05	-6.387e-06
0.276	-1.406e-05	-1.067e-05	-6.513e-06
0.277	-1.425e-05	-1.079e-05	-6.637e-06
0.278	-1.443e-05	-1.092e-05	-6.763e-06
0.279	-1.46e-05	-1.104e-05	-6.887e-06
0.28	-1.477e-05	-1.116e-05	-7.012e-06
0.281	-1.494e-05	-1.127e-05	-7.137e-06
0.282	-1.509e-05	-1.138e-05	-7.258e-06
0.283	-1.525e-05	-1.149e-05	-7.381e-06
0.284	-1.54e-05	-1.16e-05	-7.503e-06
0.285	-1.554e-05	-1.17e-05	-7.623e-06
0.286	-1.568e-05	-1.18e-05	-7.743e-06
0.287	-1.581e-05	-1.19e-05	-7.863e-06
0.288	-1.593e-05	-1.199e-05	-7.981e-06
0.289	-1.605e-05	-1.208e-05	-8.098e-06
0.29	-1.616e-05	-1.217e-05	-8.212e-06
0.291	-1.627e-05	-1.226e-05	-8.326e-06
0.292	-1.637e-05	-1.234e-05	-8.438e-06
0.293	-1.647e-05	-1.242e-05	-8.55e-06
0.294	-1.656e-05	-1.249e-05	-8.662e-06
0.295	-1.664e-05	-1.256e-05	-8.77e-06
0.296	-1.672e-05	-1.263e-05	-8.877e-06
0.297	-1.679e-05	-1.27e-05	-8.985e-06
0.298	-1.686e-05	-1.276e-05	-9.088e-06
0.299	-1.692e-05	-1.282e-05	-9.191e-06
0.3	-1.698e-05	-1.288e-05	-9.293e-06
0.301	-1.703e-05	-1.293e-05	-9.394e-06
0.302	-1.707e-05	-1.298e-05	-9.493e-06
0.303	-1.711e-05	-1.303e-05	-9.589e-06
0.304	-1.714e-05	-1.307e-05	-9.683e-06
0.305	-1.718e-05	-1.311e-05	-9.776e-06
0.306	-1.72e-05	-1.315e-05	-9.866e-06
0.307	-1.722e-05	-1.319e-05	-9.958e-06
0.308	-1.724e-05	-1.322e-05	-1.005e-05
0.309	-1.725e-05	-1.325e-05	-1.013e-05
0.31	-1.725e-05	-1.328e-05	-1.022e-05
0.311	-1.725e-05	-1.33e-05	-1.03e-05
0.312	-1.724e-05	-1.332e-05	-1.038e-05
0.313	-1.723e-05	-1.334e-05	-1.046e-05
0.314	-1.722e-05	-1.336e-05	-1.053e-05
0.315	-1.72e-05	-1.337e-05	-1.061e-05
0.316	-1.718e-05	-1.338e-05	-1.068e-05
0.317	-1.715e-05	-1.339e-05	-1.075e-05
0.318	-1.712e-05	-1.339e-05	-1.082e-05
0.319	-1.709e-05	-1.339e-05	-1.089e-05
0.32	-1.705e-05	-1.339e-05	-1.095e-05
0.321	-1.701e-05	-1.339e-05	-1.101e-05
0.322	-1.697e-05	-1.339e-05	-1.107e-05
0.323	-1.692e-05	-1.338e-05	-1.113e-05
0.324	-1.687e-05	-1.337e-05	-1.119e-05
0.325	-1.682e-05	-1.336e-05	-1.124e-05
0.326	-1.677e-05	-1.335e-05	-1.129e-05
0.327	-1.671e-05	-1.333e-05	-1.134e-05
0.328	-1.665e-05	-1.331e-05	-1.139e-05
0.329	-1.659e-05	-1.329e-05	-1.143e-05
0.33	-1.652e-05	-1.327e-05	-1.148e-05
0.331	-1.646e-05	-1.325e-05	-1.152e-05
0.332	-1.639e-05	-1.322e-05	-1.156e-05
0.333	-1.631e-05	-1.319e-05	-1.159e-05
0.334	-1.624e-05	-1.317e-05	-1.163e-05
0.335	-1.617e-05	-1.314e-05	-1.167e-05
0.336	-1.609e-05	-1.31e-05	-1.17e-05
0.337	-1.602e-05	-1.307e-05	-1.173e-05
0.338	-1.594e-05	-1.304e-05	-1.176e-05
0.339	-1.586e-05	-1.3e-05	-1.178e-05
0.34	-1.578e-05	-1.296e-05	-1.18e-05
0.341	-1.57e-05	-1.292e-05	-1.183e-05
0.342	-1.562e-05	-1.289e-05	-1.185e-05
0.343	-1.553e-05	-1.284e-05	-1.187e-05
0.344	-1.545e-05	-1.28e-05	-1.188e-05
0.345	-1.537e-05	-1.276e-05	-1.19e-05
0.346	-1.528e-05	-1.271e-05	-1.191e-05
0.347	-1.519e-05	-1.267e-05	-1.192e-05
0.348	-1.511e-05	-1.262e-05	-1.193e-05
0.349	-1.502e-05	-1.258e-05	-1.194e-05
0.35	-1.493e-05	-1.253e-05	-1.194e-05
0.351	-1.484e-05	-1.248e-05	-1.195e-05
0.352	-1.475e-05	-1.243e-05	-1.195e-05
0.353	-1.467e-05	-1.238e-05	-1.195e-05
0.354	-1.458e-05	-1.233e-05	-1.195e-05
0.355	-1.449e-05	-1.227e-05	-1.195e-05
0.356	-1.44e-05	-1.222e-05	-1.194e-05
0.357	-1.431e-05	-1.217e-05	-1.194e-05
0.358	-1.423e-05	-1.211e-05	-1.193e-05
0.359	-1.414e-05	-1.206e-05	-1.192e-05
0.36	-1.405e-05	-1.201e-05	-1.191e-05
0.361	-1.396e-05	-1.195e-05	-1.19e-05
0.362	-1.387e-05	-1.19e-05	-1.189e-05
0.363	-1.378e-05	-1.184e-05	-1.187e-05
0.364	-1.37e-05	-1.178e-05	-1.186e-05
0.365	-1.361e-05	-1.173e-05	-1.184e-05
0.366	-1.352e-05	-1.167e-05	-1.182e-05
0.367	-1.344e-05	-1.161e-05	-1.18e-05
0.368	-1.335e-05	-1.156e-05	-1.178e-05
0.369	-1.326e-05	-1.15e-05	-1.176e-05
0.37	-1.318e-05	-1.144e-05	-1.174e-05
0.371	-1.309e-05	-1.138e-05	-1.171e-05
0.372	-1.301e-05	-1.133e-05	-1.169e-05
0.373	-1.293e-05	-1.127e-05	-1.166e-05
0.374	-1.285e-05	-1.121e-05	-1.163e-05
0.375	-1.276e-05	-1.116e-05	-1.16e-05
0.376	-1.268e-05	-1.11e-05	-1.158e-05
0.377	-1.26e-05	-1.104e-05	-1.155e-05
0.378	-1.252e-05	-1.098e-05	-1.151e-05
0.379	-1.244e-05	-1.092e-05	-1.148e-05
0.38	-1.236e-05	-1.087e-05	-1.145e-05
0.381	-1.228e-05	-1.081e-05	-1.142e-05
0.382	-1.221e-05	-1.075e-05	-1.138e-05
0.383	-1.213e-05	-1.069e-05	-1.135e-05
0.384	-1.205e-05	-1.064e-05	-1.131e-05
0.385	-1.198e-05	-1.058e-05	-1.128e-05
0.386	-1.19e-05	-1.052e-05	-1.124e-05
0.387	-1.183e-05	-1.047e-05	-1.12e-05
0.388	-1.176e-05	-1.041e-05	-1.116e-05
0.389	-1.168e-05	-1.036e-05	-1.113e-05
0.39	-1.161e-05	-1.03e-05	-1.109e-05
0.391	-1.154e-05	-1.024e-05	-1.105e-05
0.392	-1.147e-05	-1.019e-05	-1.101e-05
0.393	-1.14e-05	-1.013e-05	-1.097e-05
0.394	-1.133e-05	-1.008e-05	-1.092e-05
0.395	-1.126e-05	-1.002e-05	-1.088e-05
0.396	-1.12e-05	-9.969e-06	-1.084e-05
0.397	-1.113e-05	-9.914e-06	-1.08e-05
0.398	-1.106e-05	-9.861e-06	-1.075e-05
0.399	-1.1e-05	-9.807e-06	-1.071e-05
0.4	-1.093e-05	-9.755e-06	-1.067e-05
0.401	-1.087e-05	-9.703e-06	-1.062e-05
0.402	-1.08e-05	-9.65e-06	-1.058e-05
0.403	-1.074e-05	-9.598e-06	-1.053e-05
0.404	-1.068e-05	-9.546e-06	-1.049e-05
0.405	-1.062e-05	-9.495e-06	-1.044e-05
0.406	-1.056e-05	-9.444e-06	-1.04e-05
0.407	-1.05e-05	-9.392e-06	-1.035e-05
0.408	-1.044e-05	-9.341e-06	-1.031e-05
0.409	-1.038e-05	-9.291e-06	-1.026e-05
0.41	-1.033e-05	-9.243e-06	-1.022e-05
0.411	-1.027e-05	-9.193e-06	-1.018e-05
0.412	-1.021e-05	-9.144e-06	-1.013e-05
0.413	-1.015e-05	-9.094e-06	-1.008e-05
0.414	-1.01e-05	-9.046e-06	-1.004e-05
0.415	-1.004e-05	-8.997e-06	-9.989e-06
0.416	-9.99e-06	-8.95e-06	-9.943e-06
0.417	-9.938e-06	-8.902e-06	-9.897e-06
0.418	-9.884e-06	-8.855e-06	-9.851e-06
0.419	-9.832e-06	-8.808e-06	-9.805e-06
0.42	-9.78e-06	-8.762e-06	-9.76e-06
0.421	-9.73e-06	-8.716e-06	-9.714e-06
0.422	-9.68e-06	-8.67e-06	-9.668e-06
0.423	-9.629e-06	-8.624e-06	-9.622e-06
0.424	-9.58e-06	-8.579e-06	-9.576e-06
0.425	-9.532e-06	-8.534e-06	-9.531e-06
0.426	-9.483e-06	-8.489e-06	-9.485e-06
0.427	-9.436e-06	-8.446e-06	-9.44e-06
0.428	-9.39e-06	-8.402e-06	-9.395e-06
0.429	-9.341e-06	-8.359e-06	-9.348e-06
0.43	-9.296e-06	-8.316e-06	-9.303e-06
0.431	-9.249e-06	-8.274e-06	-9.257e-06
0.432	-9.204e-06	-8.231e-06	-9.212e-06
0.433	-9.16e-06	-8.19e-06	-9.168e-06
0.434	-9.116e-06	-8.15e-06	-9.123e-06
0.435	-9.072e-06	-8.109e-06	-9.079e-06
0.436	-9.028e-06	-8.068e-06	-9.034e-06
0.437	-8.985e-06	-8.027e-06	-8.99e-06
0.438	-8.945e-06	-7.987e-06	-8.946e-06
0.439	-8.902e-06	-7.947e-06	-8.902e-06
0.44	-8.86e-06	-7.908e-06	-8.859e-06
0.441	-8.82e-06	-7.869e-06	-8.816e-06
0.442	-8.779e-06	-7.83e-06	-8.772e-06
0.443	-8.741e-06	-7.791e-06	-8.73e-06
0.444	-8.701e-06	-7.752e-06	-8.687e-06
0.445	-8.66e-06	-7.714e-06	-8.644e-06
0.446	-8.622e-06	-7.676e-06	-8.602e-06
0.447	-8.583e-06	-7.639e-06	-8.559e-06
0.448	-8.544e-06	-7.602e-06	-8.517e-06
0.449	-8.507e-06	-7.565e-06	-8.476e-06
0.45	-8.47e-06	-7.529e-06	-8.434e-06
0.451	-8.433e-06	-7.493e-06	-8.393e-06
0.452	-8.396e-06	-7.457e-06	-8.352e-06
0.453	-8.36e-06	-7.421e-06	-8.311e-06
0.454	-8.325e-06	-7.386e-06	-8.271e-06
0.455	-8.289e-06	-7.351e-06	-8.231e-06
0.456	-8.254e-06	-7.317e-06	-8.192e-06
0.457	-8.221e-06	-7.282e-06	-8.154e-06
0.458	-8.186e-06	-7.248e-06	-8.114e-06
0.459	-8.153e-06	-7.214e-06	-8.075e-06
0.46	-8.12e-06	-7.181e-06	-8.036e-06
0.461	-8.086e-06	-7.148e-06	-7.997e-06
0.462	-8.054e-06	-7.115e-06	-7.96e-06
0.463	-8.022e-06	-7.082e-06	-7.922e-06
0.464	-7.988e-06	-7.05e-06	-7.883e-06
0.465	-7.957e-06	-7.018e-06	-7.846e-06
0.466	-7.925e-06	-6.985e-06	-7.809e-06
0.467	-7.893e-06	-6.953e-06	-7.771e-06
0.468	-7.863e-06	-6.921e-06	-7.734e-06
0.469	-7.831e-06	-6.89e-06	-7.697e-06
0.47	-7.801e-06	-6.859e-06	-7.661e-06
0.471	-7.77e-06	-6.829e-06	-7.624e-06
0.472	-7.74e-06	-6.799e-06	-7.589e-06
0.473	-7.71e-06	-6.769e-06	-7.554e-06
0.474	-7.679e-06	-6.738e-06	-7.518e-06
0.475	-7.651e-06	-6.709e-06	-7.483e-06
0.476	-7.623e-06	-6.679e-06	-7.449e-06
0.477	-7.594e-06	-6.65e-06	-7.414e-06
0.478	-7.565e-06	-6.622e-06	-7.38e-06
0.479	-7.537e-06	-6.594e-06	-7.346e-06
0.48	-7.51e-06	-6.565e-06	-7.312e-06
0.481	-7.483e-06	-6.537e-06	-7.279e-06
0.482	-7.455e-06	-6.509e-06	-7.245e-06
0.483	-7.427e-06	-6.481e-06	-7.212e-06
0.484	-7.402e-06	-6.453e-06	-7.18e-06
0.485	-7.373e-06	-6.426e-06	-7.147e-06
0.486	-7.348e-06	-6.399e-06	-7.115e-06
0.487	-7.321e-06	-6.371e-06	-7.083e-06
0.488	-7.295e-06	-6.345e-06	-7.051e-06
0.489	-7.271e-06	-6.318e-06	-7.02e-06
0.49	-7.244e-06	-6.291e-06	-6.987e-06
0.491	-7.219e-06	-6.265e-06	-6.956e-06
0.492	-7.195e-06	-6.239e-06	-6.926e-06
0.493	-7.17e-06	-6.212e-06	-6.895e-06
0.494	-7.146e-06	-6.186e-06	-6.865e-06
0.495	-7.122e-06	-6.161e-06	-6.835e-06
0.496	-7.097e-06	-6.136e-06	-6.805e-06
0.497	-7.074e-06	-6.11e-06	-6.776e-06
0.498	-7.049e-06	-6.085e-06	-6.747e-06
0.499	-7.026e-06	-6.061e-06	-6.718e-06
0.5	-7.002e-06	-6.036e-06	-6.689e-06
0.501	-6.979e-06	-6.012e-06	-6.66e-06
0.502	-6.956e-06	-5.988e-06	-6.632e-06
0.503	-6.933e-06	-5.964e-06	-6.605e-06
0.504	-6.911e-06	-5.94e-06	-6.577e-06
0.505	-6.89e-06	-5.916e-06	-6.549e-06
0.506	-6.866e-06	-5.892e-06	-6.522e-06
0.507	-6.845e-06	-5.869e-06	-6.494e-06
0.508	-6.824e-06	-5.846e-06	-6.467e-06
0.509	-6.802e-06	-5.823e-06	-6.44e-06
0.51	-6.781e-06	-5.8e-06	-6.414e-06
0.511	-6.76e-06	-5.777e-06	-6.387e-06
0.512	-6.741e-06	-5.755e-06	-6.362e-06
0.513	-6.72e-06	-5.733e-06	-6.336e-06
0.514	-6.698e-06	-5.71e-06	-6.31e-06
0.515	-6.678e-06	-5.688e-06	-6.284e-06
0.516	-6.658e-06	-5.666e-06	-6.259e-06
0.517	-6.636e-06	-5.644e-06	-6.233e-06
0.518	-6.619e-06	-5.623e-06	-6.208e-06
0.519	-6.599e-06	-5.601e-06	-6.182e-06
0.52	-6.579e-06	-5.58e-06	-6.158e-06
0.521	-6.56e-06	-5.559e-06	-6.134e-06
0.522	-6.539e-06	-5.537e-06	-6.109e-06
0.523	-6.521e-06	-5.516e-06	-6.085e-06
0.524	-6.502e-06	-5.496e-06	-6.061e-06
0.525	-6.482e-06	-5.475e-06	-6.037e-06
0.526	-6.465e-06	-5.454e-06	-6.014e-06
0.527	-6.446e-06	-5.433e-06	-5.991e-06
0.528	-6.427e-06	-5.412e-06	-5.968e-06
0.529	-6.41e-06	-5.392e-06	-5.945e-06
0.53	-6.391e-06	-5.372e-06	-5.922e-06
0.531	-6.373e-06	-5.352e-06	-5.9e-06
0.532	-6.356e-06	-5.332e-06	-5.877e-06
0.533	-6.337e-06	-5.312e-06	-5.855e-06
0.534	-6.32e-06	-5.293e-06	-5.833e-06
0.535	-6.302e-06	-5.273e-06	-5.811e-06
0.536	-6.285e-06	-5.254e-06	-5.79e-06
0.537	-6.269e-06	-5.235e-06	-5.768e-06
0.538	-6.25e-06	-5.216e-06	-5.746e-06
0.539	-6.234e-06	-5.197e-06	-5.725e-06
0.54	-6.217e-06	-5.178e-06	-5.705e-06
0.541	-6.199e-06	-5.159e-06	-5.683e-06
0.542	-6.183e-06	-5.141e-06	-5.663e-06
0.543	-6.166e-06	-5.123e-06	-5.642e-06
0.544	-6.15e-06	-5.104e-06	-5.622e-06
0.545	-6.135e-06	-5.086e-06	-5.602e-06
0.546	-6.117e-06	-5.067e-06	-5.582e-06
0.547	-6.101e-06	-5.051e-06	-5.562e-06
0.548	-6.086e-06	-5.034e-06	-5.543e-06
0.549	-6.069e-06	-5.016e-06	-5.523e-06
0.55	-6.054e-06	-4.998e-06	-5.504e-06
0.551	-6.038e-06	-4.98e-06	-5.484e-06
0.552	-6.023e-06	-4.963e-06	-5.465e-06
0.553	-6.008e-06	-4.946e-06	-5.446e-06
0.554	-5.992e-06	-4.928e-06	-5.427e-06
0.555	-5.978e-06	-4.911e-06	-5.408e-06
0.556	-5.963e-06	-4.894e-06	-5.389e-06
0.557	-5.947e-06	-4.877e-06	-5.371e-06
0.558	-5.933e-06	-4.86e-06	-5.353e-06
0.559	-5.918e-06	-4.843e-06	-5.335e-06
0.56	-5.903e-06	-4.827e-06	-5.316e-06
0.561	-5.889e-06	-4.81e-06	-5.299e-06
0.562	-5.874e-06	-4.794e-06	-5.281e-06
0.563	-5.86e-06	-4.778e-06	-5.264e-06
0.564	-5.846e-06	-4.761e-06	-5.247e-06
0.565	-5.831e-06	-4.745e-06	-5.23e-06
0.566	-5.817e-06	-4.729e-06	-5.213e-06
0.567	-5.802e-06	-4.713e-06	-5.196e-06
0.568	-5.788e-06	-4.697e-06	-5.179e-06
0.569	-5.775e-06	-4.681e-06	-5.162e-06
0.57	-5.76e-06	-4.665e-06	-5.146e-06
0.571	-5.747e-06	-4.649e-06	-5.129e-06
0.572	-5.734e-06	-4.633e-06	-5.113e-06
0.573	-5.719e-06	-4.617e-06	-5.097e-06
0.574	-5.706e-06	-4.602e-06	-5.081e-06
0.575	-5.692e-06	-4.587e-06	-5.065e-06
0.576	-5.678e-06	-4.571e-06	-5.05e-06
0.577	-5.665e-06	-4.556e-06	-5.036e-06
0.578	-5.652e-06	-4.541e-06	-5.02e-06
0.579	-5.639e-06	-4.526e-06	-5.005e-06
0.58	-5.626e-06	-4.511e-06	-4.989e-06
0.581	-5.612e-06	-4.497e-06	-4.974e-06
0.582	-5.6e-06	-4.482e-06	-4.959e-06
0.583	-5.587e-06	-4.467e-06	-4.944e-06
0.584	-5.574e-06	-4.453e-06	-4.929e-06
0.585	-5.561e-06	-4.439e-06	-4.915e-06
0.586	-5.548e-06	-4.424e-06	-4.9e-06
0.587	-5.535e-06	-4.41e-06	-4.885e-06
0.588	-5.523e-06	-4.396e-06	-4.871e-06
0.589	-5.508e-06	-4.382e-06	-4.856e-06
0.59	-5.497e-06	-4.368e-06	-4.843e-06
0.591	-5.485e-06	-4.354e-06	-4.829e-06
0.592	-5.471e-06	-4.34e-06	-4.815e-06
0.593	-5.46e-06	-4.326e-06	-4.801e-06
0.594	-5.447e-06	-4.312e-06	-4.787e-06
0.595	-5.434e-06	-4.298e-06	-4.774e-06
0.596	-5.422e-06	-4.285e-06	-4.761e-06
0.597	-5.409e-06	-4.272e-06	-4.747e-06
0.598	-5.397e-06	-4.258e-06	-4.734e-06
0.599	-5.384e-06	-4.245e-06	-4.721e-06
0.6	-5.372e-06	-4.231e-06	-4.708e-06
0.601	-5.361e-06	-4.218e-06	-4.695e-06
0.602	-5.347e-06	-4.205e-06	-4.682e-06
0.603	-5.336e-06	-4.192e-06	-4.669e-06
0.604	-5.324e-06	-4.179e-06	-4.656e-06
0.605	-5.311e-06	-4.166e-06	-4.643e-06
0.606	-5.3e-06	-4.153e-06	-4.631e-06
0.607	-5.288e-06	-4.14e-06	-4.618e-06
0.608	-5.277e-06	-4.128e-06	-4.606e-06
0.609	-5.265e-06	-4.115e-06	-4.594e-06
0.61	-5.253e-06	-4.102e-06	-4.581e-06
0.611	-5.242e-06	-4.09e-06	-4.569e-06
0.612	-5.231e-06	-4.078e-06	-4.558e-06
0.613	-5.218e-06	-4.065e-06	-4.546e-06
0.614	-5.208e-06	-4.053e-06	-4.534e-06
0.615	-5.196e-06	-4.041e-06	-4.523e-06
0.616	-5.185e-06	-4.029e-06	-4.511e-06
0.617	-5.174e-06	-4.017e-06	-4.5e-06
0.618	-5.161e-06	-4.005e-06	-4.488e-06
0.619	-5.151e-06	-3.993e-06	-4.477e-06
0.62	-5.14e-06	-3.981e-06	-4.466e-06
0.621	-5.128e-06	-3.969e-06	-4.455e-06
0.622	-5.118e-06	-3.957e-06	-4.445e-06
0.623	-5.106e-06	-3.945e-06	-4.434e-06
0.624	-5.095e-06	-3.934e-06	-4.423e-06
0.625	-5.084e-06	-3.923e-06	-4.413e-06
0.626	-5.072e-06	-3.911e-06	-4.402e-06
0.627	-5.061e-06	-3.899e-06	-4.391e-06
0.628	-5.051e-06	-3.888e-06	-4.381e-06
0.629	-5.041e-06	-3.876e-06	-4.371e-06
0.63	-5.032e-06	-3.865e-06	-4.36e-06
0.631	-5.02e-06	-3.853e-06	-4.35e-06
0.632	-5.01e-06	-3.842e-06	-4.34e-06
0.633	-5e-06	-3.831e-06	-4.331e-06
0.634	-4.988e-06	-3.82e-06	-4.32e-06
0.635	-4.978e-06	-3.809e-06	-4.31e-06
0.636	-4.968e-06	-3.798e-06	-4.301e-06
0.637	-4.956e-06	-3.787e-06	-4.291e-06
0.638	-4.946e-06	-3.776e-06	-4.282e-06
0.639	-4.936e-06	-3.765e-06	-4.273e-06
0.64	-4.924e-06	-3.754e-06	-4.263e-06
0.641	-4.915e-06	-3.744e-06	-4.254e-06
0.642	-4.904e-06	-3.733e-06	-4.245e-06
0.643	-4.894e-06	-3.723e-06	-4.236e-06
0.644	-4.884e-06	-3.712e-06	-4.227e-06
0.645	-4.873e-06	-3.702e-06	-4.218e-06
0.646	-4.864e-06	-3.692e-06	-4.209e-06
0.647	-4.854e-06	-3.681e-06	-4.2e-06
0.648	-4.844e-06	-3.671e-06	-4.191e-06
0.649	-4.835e-06	-3.661e-06	-4.183e-06
0.65	-4.824e-06	-3.651e-06	-4.174e-06
0.651	-4.815e-06	-3.641e-06	-4.166e-06
0.652	-4.806e-06	-3.631e-06	-4.158e-06
0.653	-4.794e-06	-3.621e-06	-4.15e-06
0.654	-4.786e-06	-3.611e-06	-4.142e-06
0.655	-4.776e-06	-3.601e-06	-4.134e-06
0.656	-4.766e-06	-3.591e-06	-4.125e-06
0.657	-4.757e-06	-3.582e-06	-4.118e-06
0.658	-4.747e-06	-3.572e-06	-4.11e-06
0.659	-4.738e-06	-3.562e-06	-4.102e-06
0.66	-4.729e-06	-3.553e-06	-4.094e-06
0.661	-4.719e-06	-3.543e-06	-4.087e-06
0.662	-4.71e-06	-3.534e-06	-4.08e-06
0.663	-4.7e-06	-3.524e-06	-4.072e-06
0.664	-4.691e-06	-3.515e-06	-4.065e-06
0.665	-4.683e-06	-3.506e-06	-4.058e-06
0.666	-4.673e-06	-3.496e-06	-4.051e-06
0.667	-4.664e-06	-3.487e-06	-4.044e-06
0.668	-4.655e-06	-3.479e-06	-4.037e-06
0.669	-4.644e-06	-3.47e-06	-4.029e-06
0.67	-4.636e-06	-3.462e-06	-4.023e-06
0.671	-4.627e-06	-3.453e-06	-4.016e-06
0.672	-4.618e-06	-3.444e-06	-4.009e-06
0.673	-4.61e-06	-3.435e-06	-4.003e-06
0.674	-4.6e-06	-3.426e-06	-3.996e-06
0.675	-4.592e-06	-3.417e-06	-3.99e-06
0.676	-4.583e-06	-3.408e-06	-3.984e-06
0.677	-4.574e-06	-3.399e-06	-3.977e-06
0.678	-4.566e-06	-3.391e-06	-3.971e-06
0.679	-4.557e-06	-3.382e-06	-3.965e-06
0.68	-4.549e-06	-3.374e-06	-3.959e-06
0.681	-4.541e-06	-3.365e-06	-3.953e-06
0.682	-4.532e-06	-3.357e-06	-3.947e-06
0.683	-4.524e-06	-3.348e-06	-3.941e-06
0.684	-4.516e-06	-3.34e-06	-3.936e-06
0.685	-4.507e-06	-3.332e-06	-3.93e-06
0.686	-4.5e-06	-3.324e-06	-3.925e-06
0.687	-4.491e-06	-3.315e-06	-3.919e-06
0.688	-4.482e-06	-3.307e-06	-3.914e-06
0.689	-4.475e-06	-3.299e-06	-3.909e-06
0.69	-4.466e-06	-3.291e-06	-3.903e-06
0.691	-4.459e-06	-3.283e-06	-3.898e-06
0.692	-4.451e-06	-3.275e-06	-3.893e-06
0.693	-4.443e-06	-3.268e-06	-3.888e-06
0.694	-4.435e-06	-3.26e-06	-3.884e-06
0.695	-4.427e-06	-3.252e-06	-3.879e-06
0.696	-4.42e-06	-3.244e-06	-3.874e-06
0.697	-4.413e-06	-3.236e-06	-3.87e-06
0.698	-4.403e-06	-3.229e-06	-3.865e-06
0.699	-4.397e-06	-3.221e-06	-3.86e-06
