# Supplementary material for: An electrochemical aptasensor for methylamphetamine rapid detection by single-on mode based on competition with complementary DNA
Source: Sci Rep. 2024 Apr 23;14:9279. doi: 10.1038/s41598-024-59505-6 (PMC11039698; doi:10.1038/s41598-024-59505-6)
Supplement: Supplementary file 2 — Supplementary Information 2. [file 41598_2024_59505_MOESM2_ESM.xlsx]

## Sheet: Sheet1
x1	y1	x2	y2	x3	y3
147.6	26.54	153.1	30.76	151	31.07
149.3	25.61	154.6	30.71	152.4	31.15
150.8	25.38	156	31.55	153.7	32.24
152.7	25.39	157.7	32.98	155.3	33.88
154.4	25.91	159.3	35.23	156.8	36.42
156.3	26.83	161.1	38.34	158.4	39.88
158.3	28.25	162.9	42.41	160	44.44
160.5	30.12	164.9	47.52	161.8	50.19
162.9	32.44	167.1	53.82	163.8	57.3
165.5	35.2	169.5	61.43	166	65.92
168.4	38.44	172.2	70.63	168.5	76.35
171.5	42.2	175.1	81.65	171.2	88.9
174.9	46.53	178.3	94.79	174.2	103.9
178.5	51.52	181.8	110.5	177.5	121.9
182.4	57.26	185.7	129.3	181.4	143.4
186.7	63.92	190.4	151.9	186.3	168.9
191.4	71.61	196.2	178.7	192.3	199.2
196.5	80.49	203.3	210.6	199.4	236.2
202	90.73	211.7	249.1	207.8	280.5
208.1	102.6	221.7	295.1	218	333.6
214.9	116.6	234	350.1	230.5	396.7
222.6	132.7	248.9	414.8	245.8	471.1
231.4	151.5	267.3	491.2	264.6	559.1
240.9	173.6	290	581.1	288	663.1
251.6	199.1	319.4	685.1	318.4	784.1
263.4	228.8	356.1	805.9	356.2	925.2
276.5	263.7	400.3	949.1	401.8	1093
291.2	305	454.1	1118	457.1	1292
307.8	353.7	519.6	1315	524.9	1526
326.3	410	598.1	1541	606.9	1796
347.2	476.3	693.6	1804	707.3	2111
371.2	554.2	808.7	2107	829	2478
398.6	646.3	946.5	2457	976.1	2905
429.4	754	1108	2857	1150	3394
463.3	876.9	1291	3302	1348	3941
504.3	1029	1518	3837	1597	4602
555	1205	1803	4444	1911	5355
612.5	1406	2132	5119	2274	6198
678.6	1670	2528	5983	2708	7283
750.3	1969	2970	6946	3189	8498
827.7	2298	3457	7972	3720	9804
918.9	2689	4046	9158	4364	11330
1027	3156	4761	10520	5152	13100
1157	3716	5629	12090	6116	15170
1313	4380	6675	13880	7287	17550
1500	5167	7931	15890	8705	20260
1722	6096	9433	18130	10420	23320
1993	7192	11240	20610	12490	26770
2320	8483	13420	23320	15040	30620
2711	10010	16000	26290	18090	34930
3183	11800	18980	29480	21660	39670
3753	13900	22390	32890	25820	44870
4443	16380	26290	36490	30680	50530
5296	19300	30760	40290	36370	56690
6349	22730	35790	44180	42960	63200
7604	26740	41450	48210	50560	70140
9110	31410	47710	52280	59220	77390
10850	37010	54830	56770	69300	85480
12900	43620	62720	61500	80760	94080
15520	51040	70950	65710	93210	102000
18840	59450	79600	69360	106800	109100
22880	68920	88370	72550	121100	115400
27600	79620	97130	75610	135900	121300
33070	91790	106000	78790	151000	127000
39450	105600	115100	82150	167400	132900
46880	121300	124300	85650	184900	139000
55500	139100	133800	89380	202100	144500
65550	159200	143600	93400	219000	149700
77230	181900	153600	97760	235900	155000
91060	208200	163900	102500	253200	160600
107100	238300	176000	108600	271100	166700
125400	272300	188500	115200	289600	173500
147000	311500	201100	121700	309600	180700
172000	355500	214400	128700	330400	188400
200400	404900	227600	136700	351000	197400
232800	460800	241500	145900	372100	208000
270000	524100	256400	156300	393900	220000
313300	596000	272600	167900	417000	233500
363700	677500	290200	180700	441600	248500
422300	769500	309400	194800	468000	265000
490500	873100	330300	210100	496100	283000
--	--	353100	226800	526200	302700
		378200	244800	558700	324100
		406300	264100	594600	347200
		437600	284600	634300	372000
