# Supplementary material for: An electrochemical aptasensor for methylamphetamine rapid detection by single-on mode based on competition with complementary DNA
Source: Sci Rep. 2024 Apr 23;14:9279. doi: 10.1038/s41598-024-59505-6 (PMC11039698; doi:10.1038/s41598-024-59505-6)
Supplement: Supplementary file 3 — Supplementary Information 3. [file 41598_2024_59505_MOESM3_ESM.xlsx]

## Sheet: Sheet1
potential/V	a	b	c
-0.004	4.224e-07	4.268e-07	4.225e-07
-0.008	4.239e-07	4.271e-07	4.234e-07
-0.012	4.235e-07	4.259e-07	4.238e-07
-0.016	4.214e-07	4.239e-07	4.236e-07
-0.02	4.21e-07	4.215e-07	4.227e-07
-0.024	4.182e-07	4.193e-07	4.218e-07
-0.028	4.191e-07	4.192e-07	4.209e-07
-0.032	4.17e-07	4.168e-07	4.205e-07
-0.036	4.172e-07	4.17e-07	4.199e-07
-0.04	4.159e-07	4.142e-07	4.196e-07
-0.044	4.169e-07	4.139e-07	4.19e-07
-0.048	4.162e-07	4.133e-07	4.187e-07
-0.052	4.158e-07	4.139e-07	4.181e-07
-0.056	4.145e-07	4.121e-07	4.18e-07
-0.06	4.155e-07	4.117e-07	4.179e-07
-0.064	4.141e-07	4.098e-07	4.183e-07
-0.068	4.148e-07	4.1e-07	4.183e-07
-0.072	4.126e-07	4.089e-07	4.185e-07
-0.076	4.14e-07	4.092e-07	4.185e-07
-0.08	4.13e-07	4.078e-07	4.189e-07
-0.084	4.135e-07	4.081e-07	4.192e-07
-0.088	4.131e-07	4.068e-07	4.198e-07
-0.092	4.147e-07	4.058e-07	4.201e-07
-0.096	4.144e-07	4.072e-07	4.207e-07
-0.1	4.154e-07	4.089e-07	4.209e-07
-0.104	4.142e-07	4.084e-07	4.215e-07
-0.108	4.164e-07	4.085e-07	4.219e-07
-0.112	4.157e-07	4.08e-07	4.225e-07
-0.116	4.178e-07	4.098e-07	4.227e-07
-0.12	4.172e-07	4.116e-07	4.231e-07
-0.124	4.201e-07	4.132e-07	4.234e-07
-0.128	4.201e-07	4.159e-07	4.243e-07
-0.132	4.242e-07	4.171e-07	4.254e-07
-0.136	4.268e-07	4.205e-07	4.272e-07
-0.14	4.311e-07	4.245e-07	4.29e-07
-0.144	4.352e-07	4.298e-07	4.319e-07
-0.148	4.403e-07	4.372e-07	4.355e-07
-0.152	4.456e-07	4.446e-07	4.406e-07
-0.156	4.551e-07	4.545e-07	4.467e-07
-0.16	4.64e-07	4.637e-07	4.543e-07
-0.164	4.764e-07	4.791e-07	4.63e-07
-0.168	4.879e-07	4.979e-07	4.735e-07
-0.172	5.049e-07	5.184e-07	4.855e-07
-0.176	5.209e-07	5.417e-07	4.997e-07
-0.18	5.431e-07	5.701e-07	5.153e-07
-0.184	5.669e-07	6.022e-07	5.328e-07
-0.188	5.95e-07	6.419e-07	5.513e-07
-0.192	6.23e-07	6.867e-07	5.712e-07
-0.196	6.573e-07	7.365e-07	5.915e-07
-0.2	6.892e-07	7.924e-07	6.128e-07
-0.204	7.303e-07	8.533e-07	6.338e-07
-0.208	7.685e-07	9.215e-07	6.546e-07
-0.212	8.098e-07	9.912e-07	6.74e-07
-0.216	8.491e-07	1.066e-06	6.92e-07
-0.22	8.892e-07	1.142e-06	7.074e-07
-0.224	9.242e-07	1.214e-06	7.203e-07
-0.228	9.589e-07	1.279e-06	7.297e-07
-0.232	9.861e-07	1.338e-06	7.357e-07
-0.236	1.0079e-06	1.382e-06	7.372e-07
-0.24	1.0184e-06	1.418e-06	7.346e-07
-0.244	1.023e-06	1.435e-06	7.273e-07
-0.248	1.0156e-06	1.435e-06	7.164e-07
-0.252	1.0039e-06	1.418e-06	7.016e-07
-0.256	9.817e-07	1.384e-06	6.843e-07
-0.26	9.526e-07	1.332e-06	6.644e-07
-0.264	9.176e-07	1.27e-06	6.432e-07
-0.268	8.776e-07	1.192e-06	6.209e-07
-0.272	8.342e-07	1.111e-06	5.99e-07
-0.276	7.927e-07	1.026e-06	5.775e-07
-0.28	7.502e-07	9.402e-07	5.576e-07
-0.284	7.122e-07	8.591e-07	5.391e-07
-0.288	6.726e-07	7.855e-07	5.227e-07
-0.292	6.406e-07	7.184e-07	5.079e-07
-0.296	6.09e-07	6.613e-07	4.952e-07
-0.3	5.853e-07	6.104e-07	4.841e-07
-0.304	5.626e-07	5.686e-07	4.748e-07
-0.308	5.455e-07	5.351e-07	4.666e-07
-0.312	5.299e-07	5.079e-07	4.598e-07
-0.316	5.173e-07	4.861e-07	4.538e-07
-0.32	5.057e-07	4.674e-07	4.491e-07
-0.324	4.982e-07	4.529e-07	4.45e-07
-0.328	4.887e-07	4.427e-07	4.42e-07
-0.332	4.856e-07	4.339e-07	4.393e-07
-0.336	4.794e-07	4.277e-07	4.371e-07
-0.34	4.767e-07	4.221e-07	4.348e-07
-0.344	4.718e-07	4.181e-07	4.333e-07
-0.348	4.697e-07	4.148e-07	4.319e-07
-0.352	4.666e-07	4.131e-07	4.311e-07
-0.356	4.663e-07	4.107e-07	4.303e-07
-0.36	4.643e-07	4.116e-07	4.299e-07
-0.364	4.647e-07	4.103e-07	4.292e-07
-0.368	4.633e-07	4.105e-07	4.289e-07
-0.372	4.642e-07	4.1e-07	4.287e-07
-0.376	4.628e-07	4.093e-07	4.291e-07
-0.38	4.645e-07	4.113e-07	4.294e-07
-0.384	4.645e-07	4.123e-07	4.301e-07
-0.388	4.672e-07	4.12e-07	4.304e-07
-0.392	4.665e-07	4.133e-07	4.311e-07
-0.396	4.685e-07	4.134e-07	4.316e-07
-0.4	4.709e-07	4.139e-07	4.328e-07
-0.404	4.727e-07	4.151e-07	4.339e-07
-0.408	4.731e-07	4.18e-07	4.352e-07
-0.412	4.768e-07	4.176e-07	4.361e-07
-0.416	4.781e-07	4.205e-07	4.373e-07
-0.42	4.822e-07	4.215e-07	4.384e-07
-0.424	4.834e-07	4.232e-07	4.401e-07
-0.428	4.883e-07	4.254e-07	4.417e-07
-0.432	4.91e-07	4.277e-07	4.436e-07
-0.436	4.958e-07	4.297e-07	4.451e-07
-0.44	4.975e-07	4.322e-07	4.469e-07
-0.444	5.038e-07	4.345e-07	4.489e-07
-0.448	5.066e-07	4.366e-07	4.515e-07
-0.452	5.134e-07	4.403e-07	4.539e-07
-0.456	5.171e-07	4.426e-07	4.566e-07
-0.46	5.241e-07	4.456e-07	4.59e-07
-0.464	5.274e-07	4.493e-07	4.618e-07
-0.468	5.36e-07	4.522e-07	4.649e-07
-0.472	5.41e-07	4.565e-07	4.685e-07
-0.476	5.5e-07	4.607e-07	4.722e-07
-0.48	5.565e-07	4.66e-07	4.76e-07
-0.484	5.664e-07	4.694e-07	4.797e-07
-0.488	5.728e-07	4.744e-07	4.838e-07
-0.492	5.83e-07	4.781e-07	4.882e-07
-0.496	5.918e-07	4.848e-07	4.929e-07
-0.5	6.034e-07	4.899e-07	4.98e-07
