# Supplementary material for: An electrochemical aptasensor for methylamphetamine rapid detection by single-on mode based on competition with complementary DNA
Source: Sci Rep. 2024 Apr 23;14:9279. doi: 10.1038/s41598-024-59505-6 (PMC11039698; doi:10.1038/s41598-024-59505-6)
Supplement: Supplementary file 4 — Supplementary Information 4. [file 41598_2024_59505_MOESM4_ESM.xlsx]

## Sheet: Sheet1
	Time/min	Current/nA	RSD
	15	30	0.5
	30	70	0.8
	45	100	0.5
	60	120	0.7
	90	125	0.5
	120	126	1
