# Supplementary material for: An electrochemical aptasensor for methylamphetamine rapid detection by single-on mode based on competition with complementary DNA
Source: Sci Rep. 2024 Apr 23;14:9279. doi: 10.1038/s41598-024-59505-6 (PMC11039698; doi:10.1038/s41598-024-59505-6)
Supplement: Supplementary file 5 — Supplementary Information 5. [file 41598_2024_59505_MOESM5_ESM.xlsx]

## Sheet: Sheet1
CC14 / CMAMP-Apt	blank	RSD	MAMP	RSD
1	110	1.2	127	1.1
2	88.1	1.3	110.3	1.23
3	77.67	2	91.9	1.32
4	77.56	1.5	86.2	1.1
