# Supplementary material for: An electrochemical aptasensor for methylamphetamine rapid detection by single-on mode based on competition with complementary DNA
Source: Sci Rep. 2024 Apr 23;14:9279. doi: 10.1038/s41598-024-59505-6 (PMC11039698; doi:10.1038/s41598-024-59505-6)
Supplement: Supplementary file 6 — Supplementary Information 6. [file 41598_2024_59505_MOESM6_ESM.xlsx]

## Sheet: Sheet1
CApt	ΔI	RSD
20	0.16	0.01
50	0.57	0.023
100	1.67	0.041
200	1.04	0.02
500	0.679	0.1
