# Supplementary material for: An electrochemical aptasensor for methylamphetamine rapid detection by single-on mode based on competition with complementary DNA
Source: Sci Rep. 2024 Apr 23;14:9279. doi: 10.1038/s41598-024-59505-6 (PMC11039698; doi:10.1038/s41598-024-59505-6)
Supplement: Supplementary file 7 — Supplementary Information 7. [file 41598_2024_59505_MOESM7_ESM.xlsx]

## Sheet: Sheet1
time	ΔI	RSD
5	0.322	0.002
10	0.22	0.0065
15	0.236	0.004
20	0.13	0.003
25	0.024	0.0096
30	0.04	0.008
