# Supplementary material for: An electrochemical aptasensor for methylamphetamine rapid detection by single-on mode based on competition with complementary DNA
Source: Sci Rep. 2024 Apr 23;14:9279. doi: 10.1038/s41598-024-59505-6 (PMC11039698; doi:10.1038/s41598-024-59505-6)
Supplement: Supplementary file 8 — Supplementary Information 8. [file 41598_2024_59505_MOESM8_ESM.xlsx]

## Sheet: Sheet1
potential/V	10	20	30	40	50	60	70	80	90
0	-9.189e-09	1.311e-08	1.243e-08	1.055e-08	9.785e-09	-1.858e-08	-5.189e-10	-6.543e-10	-1.95e-10
-0.001	-3.383e-09	3.427e-08	3.151e-08	2.778e-08	2.505e-08	4.763e-09	1.5e-08	1.139e-08	7.788e-09
-0.002	-1.149e-09	4.42e-08	4.055e-08	3.595e-08	3.232e-08	1.37e-08	2.071e-08	1.546e-08	1.029e-08
-0.003	4.717e-12	5.087e-08	4.653e-08	4.132e-08	3.66e-08	1.816e-08	2.416e-08	1.783e-08	1.167e-08
-0.004	8.569e-10	5.641e-08	5.127e-08	4.562e-08	4.017e-08	2.112e-08	2.651e-08	1.959e-08	1.273e-08
-0.005	1.547e-09	6.007e-08	5.467e-08	4.837e-08	4.246e-08	2.313e-08	2.802e-08	2.073e-08	1.344e-08
-0.006	2.186e-09	6.364e-08	5.756e-08	5.099e-08	4.457e-08	2.507e-08	2.947e-08	2.179e-08	1.416e-08
-0.007	2.729e-09	6.643e-08	6.003e-08	5.33e-08	4.631e-08	2.649e-08	3.056e-08	2.268e-08	1.483e-08
-0.008	3.216e-09	6.845e-08	6.191e-08	5.478e-08	4.754e-08	2.782e-08	3.15e-08	2.336e-08	1.526e-08
-0.009	3.726e-09	7.066e-08	6.347e-08	5.619e-08	4.867e-08	2.92e-08	3.242e-08	2.414e-08	1.585e-08
-0.01	4.114e-09	7.22e-08	6.507e-08	5.758e-08	4.992e-08	3.016e-08	3.306e-08	2.47e-08	1.628e-08
-0.011	4.569e-09	7.388e-08	6.628e-08	5.87e-08	5.073e-08	3.127e-08	3.381e-08	2.525e-08	1.664e-08
-0.012	4.938e-09	7.535e-08	6.77e-08	5.988e-08	5.194e-08	3.241e-08	3.452e-08	2.59e-08	1.713e-08
-0.013	5.211e-09	7.627e-08	6.843e-08	6.058e-08	5.228e-08	3.316e-08	3.489e-08	2.619e-08	1.74e-08
-0.014	5.561e-09	7.75e-08	6.949e-08	6.167e-08	5.317e-08	3.417e-08	3.558e-08	2.676e-08	1.777e-08
-0.015	5.874e-09	7.906e-08	7.065e-08	6.267e-08	5.395e-08	3.496e-08	3.609e-08	2.727e-08	1.815e-08
-0.016	6.167e-09	7.941e-08	7.12e-08	6.3e-08	5.438e-08	3.576e-08	3.65e-08	2.751e-08	1.834e-08
-0.017	6.499e-09	8.057e-08	7.195e-08	6.397e-08	5.508e-08	3.662e-08	3.708e-08	2.799e-08	1.867e-08
-0.018	6.771e-09	8.15e-08	7.288e-08	6.476e-08	5.587e-08	3.721e-08	3.75e-08	2.829e-08	1.894e-08
-0.019	7.064e-09	8.199e-08	7.336e-08	6.511e-08	5.611e-08	3.809e-08	3.784e-08	2.859e-08	1.918e-08
-0.02	7.31e-09	8.317e-08	7.425e-08	6.607e-08	5.689e-08	3.88e-08	3.831e-08	2.906e-08	1.954e-08
-0.021	7.499e-09	8.35e-08	7.464e-08	6.632e-08	5.706e-08	3.935e-08	3.855e-08	2.929e-08	1.973e-08
-0.022	7.756e-09	8.43e-08	7.528e-08	6.687e-08	5.758e-08	4.014e-08	3.896e-08	2.964e-08	1.996e-08
-0.023	7.945e-09	8.495e-08	7.601e-08	6.751e-08	5.818e-08	4.064e-08	3.928e-08	2.996e-08	2.024e-08
-0.024	8.145e-09	8.564e-08	7.648e-08	6.802e-08	5.848e-08	4.122e-08	3.958e-08	3.018e-08	2.041e-08
-0.025	8.359e-09	8.623e-08	7.686e-08	6.846e-08	5.89e-08	4.193e-08	3.994e-08	3.055e-08	2.063e-08
-0.026	8.498e-09	8.675e-08	7.751e-08	6.89e-08	5.932e-08	4.231e-08	4.019e-08	3.073e-08	2.081e-08
-0.027	8.701e-09	8.731e-08	7.785e-08	6.931e-08	5.956e-08	4.293e-08	4.049e-08	3.1e-08	2.098e-08
-0.028	8.913e-09	8.823e-08	7.839e-08	7.01e-08	6.022e-08	4.352e-08	4.082e-08	3.135e-08	2.131e-08
-0.029	9.028e-09	8.822e-08	7.868e-08	7.004e-08	6.019e-08	4.395e-08	4.093e-08	3.147e-08	2.136e-08
-0.03	9.203e-09	8.887e-08	7.921e-08	7.049e-08	6.072e-08	4.462e-08	4.128e-08	3.178e-08	2.159e-08
-0.031	9.391e-09	8.958e-08	7.977e-08	7.116e-08	6.106e-08	4.507e-08	4.158e-08	3.205e-08	2.178e-08
-0.032	9.539e-09	8.962e-08	7.997e-08	7.133e-08	6.132e-08	4.552e-08	4.175e-08	3.219e-08	2.183e-08
-0.033	9.735e-09	9.048e-08	8.03e-08	7.17e-08	6.154e-08	4.61e-08	4.216e-08	3.252e-08	2.209e-08
-0.034	9.826e-09	9.068e-08	8.09e-08	7.226e-08	6.202e-08	4.645e-08	4.228e-08	3.264e-08	2.223e-08
-0.035	9.962e-09	9.104e-08	8.107e-08	7.251e-08	6.21e-08	4.696e-08	4.25e-08	3.281e-08	2.235e-08
-0.036	1.012e-08	9.181e-08	8.156e-08	7.289e-08	6.276e-08	4.739e-08	4.28e-08	3.316e-08	2.257e-08
-0.037	1.021e-08	9.174e-08	8.181e-08	7.303e-08	6.269e-08	4.771e-08	4.281e-08	3.318e-08	2.263e-08
-0.038	1.036e-08	9.212e-08	8.204e-08	7.33e-08	6.299e-08	4.814e-08	4.308e-08	3.338e-08	2.281e-08
-0.039	1.048e-08	9.283e-08	8.255e-08	7.385e-08	6.335e-08	4.85e-08	4.327e-08	3.36e-08	2.3e-08
-0.04	1.059e-08	9.295e-08	8.271e-08	7.392e-08	6.353e-08	4.892e-08	4.351e-08	3.371e-08	2.307e-08
-0.041	1.074e-08	9.322e-08	8.302e-08	7.435e-08	6.371e-08	4.949e-08	4.375e-08	3.396e-08	2.326e-08
-0.042	1.08e-08	9.388e-08	8.34e-08	7.476e-08	6.425e-08	4.981e-08	4.383e-08	3.412e-08	2.337e-08
-0.043	1.093e-08	9.392e-08	8.365e-08	7.482e-08	6.422e-08	5.023e-08	4.409e-08	3.427e-08	2.349e-08
-0.044	1.106e-08	9.475e-08	8.408e-08	7.536e-08	6.47e-08	5.06e-08	4.433e-08	3.455e-08	2.371e-08
-0.045	1.113e-08	9.456e-08	8.416e-08	7.534e-08	6.463e-08	5.088e-08	4.44e-08	3.459e-08	2.369e-08
-0.046	1.127e-08	9.494e-08	8.447e-08	7.582e-08	6.494e-08	5.132e-08	4.47e-08	3.48e-08	2.387e-08
-0.047	1.136e-08	9.552e-08	8.495e-08	7.611e-08	6.521e-08	5.166e-08	4.484e-08	3.5e-08	2.406e-08
-0.048	1.144e-08	9.557e-08	8.498e-08	7.622e-08	6.538e-08	5.197e-08	4.496e-08	3.507e-08	2.41e-08
-0.049	1.155e-08	9.599e-08	8.534e-08	7.662e-08	6.559e-08	5.244e-08	4.525e-08	3.53e-08	2.429e-08
-0.05	1.162e-08	9.623e-08	8.569e-08	7.687e-08	6.59e-08	5.268e-08	4.53e-08	3.544e-08	2.438e-08
-0.051	1.174e-08	9.669e-08	8.586e-08	7.693e-08	6.595e-08	5.304e-08	4.545e-08	3.552e-08	2.446e-08
-0.052	1.184e-08	9.695e-08	8.624e-08	7.763e-08	6.641e-08	5.35e-08	4.581e-08	3.572e-08	2.468e-08
-0.053	1.189e-08	9.71e-08	8.636e-08	7.743e-08	6.624e-08	5.361e-08	4.579e-08	3.576e-08	2.469e-08
-0.054	1.2e-08	9.737e-08	8.66e-08	7.765e-08	6.661e-08	5.408e-08	4.598e-08	3.596e-08	2.485e-08
-0.055	1.208e-08	9.787e-08	8.702e-08	7.823e-08	6.693e-08	5.434e-08	4.613e-08	3.615e-08	2.502e-08
-0.056	1.215e-08	9.797e-08	8.707e-08	7.829e-08	6.696e-08	5.461e-08	4.618e-08	3.625e-08	2.504e-08
-0.057	1.226e-08	9.826e-08	8.734e-08	7.837e-08	6.708e-08	5.499e-08	4.644e-08	3.646e-08	2.521e-08
-0.058	1.233e-08	9.862e-08	8.764e-08	7.872e-08	6.742e-08	5.518e-08	4.644e-08	3.656e-08	2.528e-08
-0.059	1.241e-08	9.861e-08	8.777e-08	7.883e-08	6.746e-08	5.549e-08	4.662e-08	3.67e-08	2.542e-08
-0.06	1.249e-08	9.939e-08	8.808e-08	7.938e-08	6.793e-08	5.578e-08	4.688e-08	3.694e-08	2.561e-08
-0.061	1.252e-08	9.899e-08	8.809e-08	7.912e-08	6.776e-08	5.601e-08	4.688e-08	3.693e-08	2.558e-08
-0.062	1.264e-08	9.964e-08	8.836e-08	7.951e-08	6.811e-08	5.641e-08	4.707e-08	3.714e-08	2.574e-08
-0.063	1.271e-08	9.983e-08	8.882e-08	7.997e-08	6.832e-08	5.664e-08	4.725e-08	3.732e-08	2.588e-08
-0.064	1.274e-08	9.98e-08	8.877e-08	7.976e-08	6.828e-08	5.682e-08	4.726e-08	3.73e-08	2.587e-08
-0.065	1.285e-08	1.004e-07	8.904e-08	8.007e-08	6.848e-08	5.725e-08	4.751e-08	3.755e-08	2.606e-08
-0.066	1.29e-08	1.005e-07	8.935e-08	8.044e-08	6.89e-08	5.736e-08	4.758e-08	3.768e-08	2.616e-08
-0.067	1.299e-08	1.006e-07	8.947e-08	8.054e-08	6.881e-08	5.763e-08	4.769e-08	3.774e-08	2.623e-08
-0.068	1.308e-08	1.01e-07	8.975e-08	8.088e-08	6.937e-08	5.802e-08	4.795e-08	3.795e-08	2.643e-08
-0.069	1.313e-08	1.012e-07	8.982e-08	8.099e-08	6.91e-08	5.821e-08	4.796e-08	3.8e-08	2.639e-08
-0.07	1.322e-08	1.013e-07	9.009e-08	8.127e-08	6.933e-08	5.851e-08	4.823e-08	3.817e-08	2.657e-08
-0.071	1.329e-08	1.019e-07	9.04e-08	8.151e-08	6.975e-08	5.874e-08	4.832e-08	3.831e-08	2.672e-08
-0.072	1.335e-08	1.019e-07	9.049e-08	8.154e-08	6.979e-08	5.898e-08	4.838e-08	3.838e-08	2.675e-08
-0.073	1.344e-08	1.022e-07	9.062e-08	8.191e-08	6.986e-08	5.928e-08	4.861e-08	3.861e-08	2.689e-08
-0.074	1.35e-08	1.025e-07	9.101e-08	8.212e-08	7.024e-08	5.939e-08	4.867e-08	3.868e-08	2.697e-08
-0.075	1.361e-08	1.025e-07	9.102e-08	8.211e-08	7.026e-08	5.977e-08	4.88e-08	3.884e-08	2.705e-08
-0.076	1.367e-08	1.03e-07	9.151e-08	8.264e-08	7.057e-08	6e-08	4.908e-08	3.903e-08	2.722e-08
-0.077	1.367e-08	1.027e-07	9.126e-08	8.234e-08	7.027e-08	6e-08	4.902e-08	3.896e-08	2.715e-08
-0.078	1.378e-08	1.034e-07	9.169e-08	8.273e-08	7.076e-08	6.042e-08	4.926e-08	3.923e-08	2.737e-08
-0.079	1.386e-08	1.035e-07	9.197e-08	8.309e-08	7.098e-08	6.063e-08	4.94e-08	3.94e-08	2.751e-08
-0.08	1.392e-08	1.037e-07	9.21e-08	8.315e-08	7.103e-08	6.086e-08	4.95e-08	3.944e-08	2.755e-08
-0.081	1.401e-08	1.041e-07	9.227e-08	8.345e-08	7.116e-08	6.122e-08	4.985e-08	3.968e-08	2.773e-08
-0.082	1.405e-08	1.042e-07	9.258e-08	8.373e-08	7.154e-08	6.132e-08	4.988e-08	3.979e-08	2.782e-08
-0.083	1.413e-08	1.044e-07	9.264e-08	8.379e-08	7.147e-08	6.164e-08	5.006e-08	3.992e-08	2.795e-08
-0.084	1.421e-08	1.049e-07	9.302e-08	8.423e-08	7.207e-08	6.188e-08	5.022e-08	4.009e-08	2.81e-08
-0.085	1.422e-08	1.048e-07	9.298e-08	8.415e-08	7.182e-08	6.199e-08	5.02e-08	4.007e-08	2.812e-08
-0.086	1.433e-08	1.05e-07	9.314e-08	8.428e-08	7.212e-08	6.236e-08	5.042e-08	4.034e-08	2.822e-08
-0.087	1.442e-08	1.056e-07	9.346e-08	8.477e-08	7.24e-08	6.254e-08	5.052e-08	4.042e-08	2.838e-08
-0.088	1.447e-08	1.054e-07	9.369e-08	8.483e-08	7.24e-08	6.266e-08	5.064e-08	4.049e-08	2.844e-08
-0.089	1.456e-08	1.059e-07	9.375e-08	8.496e-08	7.254e-08	6.299e-08	5.086e-08	4.068e-08	2.858e-08
-0.09	1.458e-08	1.061e-07	9.419e-08	8.537e-08	7.286e-08	6.301e-08	5.087e-08	4.075e-08	2.866e-08
-0.091	1.471e-08	1.061e-07	9.414e-08	8.541e-08	7.295e-08	6.33e-08	5.107e-08	4.091e-08	2.873e-08
-0.092	1.479e-08	1.067e-07	9.459e-08	8.578e-08	7.336e-08	6.362e-08	5.132e-08	4.113e-08	2.895e-08
-0.093	1.481e-08	1.066e-07	9.453e-08	8.575e-08	7.315e-08	6.368e-08	5.131e-08	4.113e-08	2.893e-08
-0.094	1.489e-08	1.07e-07	9.482e-08	8.613e-08	7.347e-08	6.401e-08	5.158e-08	4.137e-08	2.914e-08
-0.095	1.498e-08	1.073e-07	9.523e-08	8.646e-08	7.383e-08	6.419e-08	5.168e-08	4.153e-08	2.924e-08
-0.096	1.505e-08	1.075e-07	9.527e-08	8.646e-08	7.383e-08	6.441e-08	5.18e-08	4.172e-08	2.93e-08
-0.097	1.516e-08	1.075e-07	9.538e-08	8.672e-08	7.405e-08	6.466e-08	5.203e-08	4.187e-08	2.945e-08
-0.098	1.522e-08	1.081e-07	9.585e-08	8.715e-08	7.442e-08	6.474e-08	5.211e-08	4.19e-08	2.958e-08
-0.099	1.53e-08	1.081e-07	9.586e-08	8.704e-08	7.434e-08	6.498e-08	5.22e-08	4.202e-08	2.966e-08
-0.1	1.535e-08	1.087e-07	9.624e-08	8.759e-08	7.474e-08	6.528e-08	5.248e-08	4.226e-08	2.991e-08
-0.101	1.539e-08	1.085e-07	9.63e-08	8.758e-08	7.477e-08	6.54e-08	5.256e-08	4.227e-08	2.989e-08
-0.102	1.553e-08	1.094e-07	9.688e-08	8.804e-08	7.53e-08	6.582e-08	5.289e-08	4.261e-08	3.02e-08
-0.103	1.564e-08	1.095e-07	9.706e-08	8.838e-08	7.55e-08	6.614e-08	5.306e-08	4.279e-08	3.029e-08
-0.104	1.565e-08	1.093e-07	9.706e-08	8.838e-08	7.542e-08	6.611e-08	5.307e-08	4.274e-08	3.024e-08
-0.105	1.577e-08	1.098e-07	9.736e-08	8.851e-08	7.552e-08	6.636e-08	5.329e-08	4.298e-08	3.042e-08
-0.106	1.585e-08	1.099e-07	9.75e-08	8.88e-08	7.585e-08	6.635e-08	5.333e-08	4.305e-08	3.054e-08
-0.107	1.593e-08	1.102e-07	9.762e-08	8.885e-08	7.598e-08	6.66e-08	5.35e-08	4.32e-08	3.065e-08
-0.108	1.6e-08	1.106e-07	9.795e-08	8.945e-08	7.637e-08	6.683e-08	5.372e-08	4.341e-08	3.084e-08
-0.109	1.601e-08	1.105e-07	9.807e-08	8.928e-08	7.622e-08	6.696e-08	5.383e-08	4.348e-08	3.082e-08
-0.11	1.61e-08	1.11e-07	9.832e-08	8.95e-08	7.659e-08	6.727e-08	5.4e-08	4.365e-08	3.1e-08
-0.111	1.616e-08	1.115e-07	9.866e-08	9.016e-08	7.678e-08	6.74e-08	5.419e-08	4.388e-08	3.116e-08
-0.112	1.621e-08	1.112e-07	9.858e-08	8.997e-08	7.686e-08	6.753e-08	5.431e-08	4.391e-08	3.119e-08
-0.113	1.635e-08	1.117e-07	9.913e-08	9.035e-08	7.705e-08	6.78e-08	5.455e-08	4.413e-08	3.136e-08
-0.114	1.639e-08	1.121e-07	9.935e-08	9.052e-08	7.754e-08	6.796e-08	5.463e-08	4.422e-08	3.147e-08
-0.115	1.649e-08	1.12e-07	9.933e-08	9.066e-08	7.743e-08	6.816e-08	5.478e-08	4.436e-08	3.153e-08
-0.116	1.66e-08	1.127e-07	9.982e-08	9.115e-08	7.793e-08	6.835e-08	5.503e-08	4.464e-08	3.179e-08
-0.117	1.667e-08	1.126e-07	9.988e-08	9.114e-08	7.783e-08	6.849e-08	5.511e-08	4.467e-08	3.182e-08
-0.118	1.677e-08	1.128e-07	1.002e-07	9.137e-08	7.818e-08	6.884e-08	5.534e-08	4.485e-08	3.196e-08
-0.119	1.685e-08	1.134e-07	1.005e-07	9.184e-08	7.846e-08	6.89e-08	5.553e-08	4.505e-08	3.215e-08
-0.12	1.694e-08	1.136e-07	1.007e-07	9.189e-08	7.865e-08	6.918e-08	5.563e-08	4.51e-08	3.224e-08
-0.121	1.704e-08	1.139e-07	1.011e-07	9.217e-08	7.882e-08	6.946e-08	5.595e-08	4.538e-08	3.244e-08
-0.122	1.709e-08	1.142e-07	1.013e-07	9.257e-08	7.924e-08	6.953e-08	5.601e-08	4.545e-08	3.253e-08
-0.123	1.72e-08	1.144e-07	1.015e-07	9.276e-08	7.922e-08	6.981e-08	5.624e-08	4.566e-08	3.26e-08
-0.124	1.73e-08	1.148e-07	1.018e-07	9.31e-08	7.975e-08	7.002e-08	5.651e-08	4.591e-08	3.283e-08
-0.125	1.734e-08	1.149e-07	1.019e-07	9.308e-08	7.956e-08	7.009e-08	5.653e-08	4.594e-08	3.283e-08
-0.126	1.747e-08	1.152e-07	1.022e-07	9.338e-08	8.004e-08	7.042e-08	5.688e-08	4.621e-08	3.302e-08
-0.127	1.755e-08	1.157e-07	1.027e-07	9.383e-08	8.041e-08	7.056e-08	5.7e-08	4.64e-08	3.322e-08
-0.128	1.76e-08	1.157e-07	1.027e-07	9.371e-08	8.039e-08	7.064e-08	5.705e-08	4.636e-08	3.322e-08
-0.129	1.773e-08	1.161e-07	1.03e-07	9.417e-08	8.061e-08	7.098e-08	5.744e-08	4.672e-08	3.345e-08
-0.13	1.781e-08	1.166e-07	1.033e-07	9.463e-08	8.11e-08	7.112e-08	5.748e-08	4.676e-08	3.356e-08
-0.131	1.791e-08	1.167e-07	1.035e-07	9.457e-08	8.1e-08	7.132e-08	5.767e-08	4.69e-08	3.364e-08
-0.132	1.801e-08	1.173e-07	1.039e-07	9.52e-08	8.164e-08	7.16e-08	5.804e-08	4.723e-08	3.39e-08
-0.133	1.81e-08	1.172e-07	1.041e-07	9.529e-08	8.164e-08	7.178e-08	5.806e-08	4.729e-08	3.392e-08
-0.134	1.819e-08	1.178e-07	1.044e-07	9.546e-08	8.203e-08	7.204e-08	5.831e-08	4.759e-08	3.413e-08
-0.135	1.828e-08	1.181e-07	1.048e-07	9.591e-08	8.234e-08	7.217e-08	5.848e-08	4.776e-08	3.436e-08
-0.136	1.835e-08	1.183e-07	1.051e-07	9.608e-08	8.242e-08	7.236e-08	5.873e-08	4.787e-08	3.434e-08
-0.137	1.847e-08	1.187e-07	1.053e-07	9.654e-08	8.258e-08	7.266e-08	5.898e-08	4.804e-08	3.452e-08
-0.138	1.855e-08	1.19e-07	1.056e-07	9.669e-08	8.307e-08	7.276e-08	5.91e-08	4.813e-08	3.465e-08
-0.139	1.866e-08	1.192e-07	1.057e-07	9.687e-08	8.315e-08	7.297e-08	5.94e-08	4.829e-08	3.479e-08
-0.14	1.876e-08	1.198e-07	1.063e-07	9.749e-08	8.372e-08	7.327e-08	5.975e-08	4.855e-08	3.505e-08
-0.141	1.881e-08	1.197e-07	1.063e-07	9.726e-08	8.358e-08	7.328e-08	5.968e-08	4.86e-08	3.503e-08
-0.142	1.894e-08	1.2e-07	1.067e-07	9.763e-08	8.397e-08	7.366e-08	5.997e-08	4.889e-08	3.524e-08
-0.143	1.904e-08	1.209e-07	1.073e-07	9.835e-08	8.437e-08	7.385e-08	6.021e-08	4.908e-08	3.546e-08
-0.144	1.912e-08	1.208e-07	1.073e-07	9.832e-08	8.462e-08	7.398e-08	6.038e-08	4.92e-08	3.546e-08
-0.145	1.927e-08	1.212e-07	1.077e-07	9.867e-08	8.488e-08	7.438e-08	6.074e-08	4.953e-08	3.567e-08
-0.146	1.933e-08	1.217e-07	1.081e-07	9.921e-08	8.534e-08	7.452e-08	6.083e-08	4.966e-08	3.584e-08
-0.147	1.947e-08	1.219e-07	1.083e-07	9.929e-08	8.536e-08	7.477e-08	6.107e-08	4.984e-08	3.593e-08
-0.148	1.957e-08	1.226e-07	1.088e-07	9.987e-08	8.59e-08	7.506e-08	6.143e-08	5.017e-08	3.619e-08
-0.149	1.966e-08	1.226e-07	1.09e-07	9.974e-08	8.601e-08	7.511e-08	6.155e-08	5.019e-08	3.624e-08
-0.15	1.981e-08	1.231e-07	1.094e-07	1.002e-07	8.633e-08	7.549e-08	6.18e-08	5.048e-08	3.648e-08
-0.151	1.992e-08	1.234e-07	1.099e-07	1.008e-07	8.677e-08	7.564e-08	6.202e-08	5.065e-08	3.669e-08
-0.152	2.001e-08	1.238e-07	1.101e-07	1.008e-07	8.704e-08	7.59e-08	6.235e-08	5.083e-08	3.672e-08
-0.153	2.013e-08	1.242e-07	1.105e-07	1.013e-07	8.726e-08	7.622e-08	6.268e-08	5.114e-08	3.69e-08
-0.154	2.023e-08	1.245e-07	1.108e-07	1.017e-07	8.765e-08	7.64e-08	6.278e-08	5.13e-08	3.712e-08
-0.155	2.032e-08	1.248e-07	1.112e-07	1.018e-07	8.792e-08	7.672e-08	6.301e-08	5.141e-08	3.717e-08
-0.156	2.045e-08	1.253e-07	1.116e-07	1.023e-07	8.846e-08	7.699e-08	6.333e-08	5.175e-08	3.748e-08
-0.157	2.052e-08	1.253e-07	1.118e-07	1.025e-07	8.847e-08	7.714e-08	6.341e-08	5.174e-08	3.749e-08
-0.158	2.068e-08	1.258e-07	1.122e-07	1.029e-07	8.897e-08	7.749e-08	6.377e-08	5.203e-08	3.772e-08
-0.159	2.078e-08	1.267e-07	1.127e-07	1.034e-07	8.935e-08	7.772e-08	6.402e-08	5.227e-08	3.799e-08
-0.16	2.09e-08	1.264e-07	1.131e-07	1.035e-07	8.956e-08	7.787e-08	6.425e-08	5.244e-08	3.805e-08
-0.161	2.104e-08	1.273e-07	1.135e-07	1.04e-07	8.991e-08	7.834e-08	6.463e-08	5.27e-08	3.822e-08
-0.162	2.112e-08	1.277e-07	1.139e-07	1.043e-07	9.036e-08	7.843e-08	6.475e-08	5.286e-08	3.838e-08
-0.163	2.125e-08	1.279e-07	1.141e-07	1.045e-07	9.045e-08	7.882e-08	6.504e-08	5.304e-08	3.85e-08
-0.164	2.14e-08	1.287e-07	1.147e-07	1.054e-07	9.118e-08	7.915e-08	6.543e-08	5.335e-08	3.88e-08
-0.165	2.15e-08	1.287e-07	1.15e-07	1.053e-07	9.12e-08	7.938e-08	6.564e-08	5.351e-08	3.887e-08
-0.166	2.162e-08	1.292e-07	1.154e-07	1.057e-07	9.165e-08	7.969e-08	6.593e-08	5.374e-08	3.902e-08
-0.167	2.173e-08	1.299e-07	1.159e-07	1.063e-07	9.21e-08	7.99e-08	6.612e-08	5.398e-08	3.933e-08
-0.168	2.186e-08	1.302e-07	1.163e-07	1.064e-07	9.247e-08	8.025e-08	6.639e-08	5.419e-08	3.947e-08
-0.169	2.202e-08	1.306e-07	1.167e-07	1.07e-07	9.274e-08	8.069e-08	6.677e-08	5.451e-08	3.962e-08
-0.17	2.212e-08	1.314e-07	1.173e-07	1.074e-07	9.328e-08	8.087e-08	6.696e-08	5.467e-08	3.978e-08
-0.171	2.225e-08	1.316e-07	1.177e-07	1.077e-07	9.349e-08	8.128e-08	6.731e-08	5.499e-08	3.998e-08
-0.172	2.24e-08	1.325e-07	1.183e-07	1.086e-07	9.412e-08	8.17e-08	6.772e-08	5.533e-08	4.027e-08
-0.173	2.25e-08	1.326e-07	1.184e-07	1.085e-07	9.422e-08	8.194e-08	6.785e-08	5.528e-08	4.035e-08
-0.174	2.269e-08	1.332e-07	1.192e-07	1.092e-07	9.489e-08	8.238e-08	6.829e-08	5.56e-08	4.056e-08
-0.175	2.281e-08	1.34e-07	1.197e-07	1.098e-07	9.532e-08	8.27e-08	6.859e-08	5.599e-08	4.088e-08
-0.176	2.294e-08	1.341e-07	1.202e-07	1.1e-07	9.563e-08	8.299e-08	6.89e-08	5.612e-08	4.099e-08
-0.177	2.312e-08	1.35e-07	1.207e-07	1.104e-07	9.613e-08	8.359e-08	6.936e-08	5.653e-08	4.121e-08
-0.178	2.322e-08	1.353e-07	1.212e-07	1.112e-07	9.66e-08	8.383e-08	6.956e-08	5.676e-08	4.145e-08
-0.179	2.336e-08	1.359e-07	1.216e-07	1.114e-07	9.68e-08	8.423e-08	6.989e-08	5.696e-08	4.155e-08
-0.18	2.35e-08	1.368e-07	1.224e-07	1.122e-07	9.767e-08	8.473e-08	7.031e-08	5.737e-08	4.195e-08
-0.181	2.364e-08	1.37e-07	1.227e-07	1.124e-07	9.785e-08	8.505e-08	7.053e-08	5.755e-08	4.203e-08
-0.182	2.385e-08	1.378e-07	1.234e-07	1.13e-07	9.846e-08	8.562e-08	7.099e-08	5.787e-08	4.228e-08
-0.183	2.398e-08	1.386e-07	1.241e-07	1.138e-07	9.907e-08	8.613e-08	7.136e-08	5.82e-08	4.26e-08
-0.184	2.414e-08	1.39e-07	1.245e-07	1.141e-07	9.948e-08	8.667e-08	7.179e-08	5.85e-08	4.277e-08
-0.185	2.438e-08	1.398e-07	1.251e-07	1.148e-07	1e-07	8.728e-08	7.231e-08	5.89e-08	4.309e-08
-0.186	2.448e-08	1.407e-07	1.259e-07	1.154e-07	1.007e-07	8.766e-08	7.269e-08	5.911e-08	4.334e-08
-0.187	2.467e-08	1.409e-07	1.264e-07	1.159e-07	1.011e-07	8.829e-08	7.302e-08	5.942e-08	4.355e-08
-0.188	2.486e-08	1.423e-07	1.273e-07	1.168e-07	1.02e-07	8.888e-08	7.357e-08	5.99e-08	4.395e-08
-0.189	2.502e-08	1.426e-07	1.277e-07	1.17e-07	1.022e-07	8.935e-08	7.383e-08	6.011e-08	4.401e-08
-0.19	2.524e-08	1.434e-07	1.286e-07	1.178e-07	1.029e-07	9.002e-08	7.443e-08	6.054e-08	4.438e-08
-0.191	2.543e-08	1.445e-07	1.296e-07	1.186e-07	1.037e-07	9.067e-08	7.489e-08	6.105e-08	4.472e-08
-0.192	2.558e-08	1.449e-07	1.3e-07	1.191e-07	1.041e-07	9.117e-08	7.522e-08	6.119e-08	4.488e-08
-0.193	2.579e-08	1.459e-07	1.31e-07	1.2e-07	1.049e-07	9.2e-08	7.589e-08	6.178e-08	4.529e-08
-0.194	2.598e-08	1.468e-07	1.319e-07	1.207e-07	1.056e-07	9.252e-08	7.631e-08	6.207e-08	4.561e-08
-0.195	2.62e-08	1.476e-07	1.326e-07	1.214e-07	1.062e-07	9.336e-08	7.701e-08	6.242e-08	4.588e-08
-0.196	2.641e-08	1.487e-07	1.336e-07	1.225e-07	1.071e-07	9.417e-08	7.754e-08	6.301e-08	4.627e-08
-0.197	2.661e-08	1.496e-07	1.344e-07	1.229e-07	1.076e-07	9.485e-08	7.799e-08	6.331e-08	4.651e-08
-0.198	2.687e-08	1.505e-07	1.352e-07	1.237e-07	1.086e-07	9.568e-08	7.863e-08	6.39e-08	4.688e-08
-0.199	2.71e-08	1.518e-07	1.365e-07	1.248e-07	1.094e-07	9.651e-08	7.921e-08	6.437e-08	4.732e-08
-0.2	2.733e-08	1.527e-07	1.374e-07	1.255e-07	1.102e-07	9.735e-08	7.974e-08	6.476e-08	4.76e-08
-0.201	2.76e-08	1.538e-07	1.384e-07	1.264e-07	1.11e-07	9.833e-08	8.055e-08	6.54e-08	4.807e-08
-0.202	2.78e-08	1.55e-07	1.395e-07	1.274e-07	1.121e-07	9.909e-08	8.101e-08	6.579e-08	4.84e-08
-0.203	2.81e-08	1.56e-07	1.406e-07	1.284e-07	1.129e-07	1.002e-07	8.18e-08	6.639e-08	4.88e-08
-0.204	2.837e-08	1.578e-07	1.42e-07	1.297e-07	1.14e-07	1.012e-07	8.262e-08	6.707e-08	4.936e-08
-0.205	2.865e-08	1.586e-07	1.43e-07	1.304e-07	1.148e-07	1.022e-07	8.323e-08	6.75e-08	4.969e-08
-0.206	2.895e-08	1.601e-07	1.442e-07	1.317e-07	1.159e-07	1.034e-07	8.405e-08	6.816e-08	5.027e-08
-0.207	2.926e-08	1.615e-07	1.456e-07	1.33e-07	1.17e-07	1.044e-07	8.479e-08	6.88e-08	5.081e-08
-0.208	2.955e-08	1.627e-07	1.467e-07	1.338e-07	1.178e-07	1.054e-07	8.548e-08	6.934e-08	5.109e-08
-0.209	2.989e-08	1.644e-07	1.482e-07	1.352e-07	1.191e-07	1.067e-07	8.654e-08	7.009e-08	5.165e-08
-0.21	3.018e-08	1.659e-07	1.497e-07	1.368e-07	1.204e-07	1.078e-07	8.731e-08	7.069e-08	5.217e-08
-0.211	3.055e-08	1.673e-07	1.509e-07	1.377e-07	1.215e-07	1.092e-07	8.824e-08	7.141e-08	5.267e-08
-0.212	3.089e-08	1.694e-07	1.529e-07	1.394e-07	1.229e-07	1.106e-07	8.928e-08	7.231e-08	5.333e-08
-0.213	3.119e-08	1.708e-07	1.54e-07	1.406e-07	1.239e-07	1.119e-07	9.016e-08	7.29e-08	5.378e-08
-0.214	3.16e-08	1.722e-07	1.558e-07	1.421e-07	1.252e-07	1.134e-07	9.122e-08	7.376e-08	5.447e-08
-0.215	3.196e-08	1.748e-07	1.577e-07	1.439e-07	1.268e-07	1.148e-07	9.222e-08	7.459e-08	5.508e-08
-0.216	3.234e-08	1.761e-07	1.592e-07	1.452e-07	1.28e-07	1.163e-07	9.324e-08	7.534e-08	5.559e-08
-0.217	3.277e-08	1.781e-07	1.609e-07	1.468e-07	1.294e-07	1.18e-07	9.446e-08	7.629e-08	5.627e-08
-0.218	3.308e-08	1.802e-07	1.63e-07	1.486e-07	1.312e-07	1.193e-07	9.542e-08	7.704e-08	5.692e-08
-0.219	3.355e-08	1.821e-07	1.647e-07	1.5e-07	1.326e-07	1.211e-07	9.663e-08	7.806e-08	5.757e-08
-0.22	3.398e-08	1.846e-07	1.672e-07	1.523e-07	1.346e-07	1.228e-07	9.795e-08	7.916e-08	5.843e-08
-0.221	3.437e-08	1.863e-07	1.687e-07	1.537e-07	1.358e-07	1.243e-07	9.901e-08	7.992e-08	5.895e-08
-0.222	3.485e-08	1.887e-07	1.712e-07	1.558e-07	1.378e-07	1.261e-07	1.005e-07	8.107e-08	5.977e-08
-0.223	3.528e-08	1.91e-07	1.734e-07	1.579e-07	1.396e-07	1.279e-07	1.017e-07	8.21e-08	6.057e-08
-0.224	3.573e-08	1.936e-07	1.755e-07	1.597e-07	1.414e-07	1.297e-07	1.029e-07	8.302e-08	6.128e-08
-0.225	3.626e-08	1.958e-07	1.779e-07	1.618e-07	1.432e-07	1.317e-07	1.045e-07	8.426e-08	6.212e-08
-0.226	3.666e-08	1.984e-07	1.802e-07	1.64e-07	1.451e-07	1.334e-07	1.057e-07	8.528e-08	6.29e-08
-0.227	3.717e-08	2.009e-07	1.825e-07	1.662e-07	1.469e-07	1.354e-07	1.071e-07	8.647e-08	6.365e-08
-0.228	3.766e-08	2.038e-07	1.852e-07	1.687e-07	1.494e-07	1.375e-07	1.087e-07	8.777e-08	6.471e-08
-0.229	3.813e-08	2.063e-07	1.872e-07	1.705e-07	1.51e-07	1.392e-07	1.1e-07	8.876e-08	6.527e-08
-0.23	3.864e-08	2.089e-07	1.899e-07	1.727e-07	1.531e-07	1.413e-07	1.115e-07	8.996e-08	6.612e-08
-0.231	3.907e-08	2.12e-07	1.927e-07	1.755e-07	1.554e-07	1.432e-07	1.13e-07	9.123e-08	6.71e-08
-0.232	3.959e-08	2.144e-07	1.951e-07	1.774e-07	1.573e-07	1.451e-07	1.145e-07	9.238e-08	6.791e-08
-0.233	4.016e-08	2.177e-07	1.98e-07	1.8e-07	1.596e-07	1.473e-07	1.163e-07	9.374e-08	6.883e-08
-0.234	4.059e-08	2.205e-07	2.005e-07	1.825e-07	1.619e-07	1.49e-07	1.177e-07	9.479e-08	6.967e-08
-0.235	4.113e-08	2.233e-07	2.033e-07	1.849e-07	1.639e-07	1.51e-07	1.193e-07	9.602e-08	7.038e-08
-0.236	4.162e-08	2.268e-07	2.062e-07	1.876e-07	1.666e-07	1.53e-07	1.211e-07	9.736e-08	7.151e-08
-0.237	4.205e-08	2.289e-07	2.087e-07	1.897e-07	1.683e-07	1.546e-07	1.224e-07	9.837e-08	7.204e-08
-0.238	4.255e-08	2.323e-07	2.116e-07	1.922e-07	1.707e-07	1.567e-07	1.24e-07	9.971e-08	7.3e-08
-0.239	4.3e-08	2.356e-07	2.145e-07	1.949e-07	1.731e-07	1.584e-07	1.254e-07	1.009e-07	7.391e-08
-0.24	4.342e-08	2.381e-07	2.169e-07	1.969e-07	1.75e-07	1.6e-07	1.268e-07	1.019e-07	7.453e-08
-0.241	4.391e-08	2.411e-07	2.199e-07	1.997e-07	1.772e-07	1.617e-07	1.284e-07	1.032e-07	7.545e-08
-0.242	4.426e-08	2.443e-07	2.225e-07	2.022e-07	1.794e-07	1.631e-07	1.297e-07	1.041e-07	7.617e-08
-0.243	4.465e-08	2.467e-07	2.249e-07	2.04e-07	1.812e-07	1.646e-07	1.311e-07	1.051e-07	7.668e-08
-0.244	4.501e-08	2.501e-07	2.277e-07	2.068e-07	1.836e-07	1.661e-07	1.326e-07	1.062e-07	7.769e-08
-0.245	4.535e-08	2.524e-07	2.3e-07	2.085e-07	1.85e-07	1.672e-07	1.338e-07	1.07e-07	7.803e-08
-0.246	4.574e-08	2.551e-07	2.325e-07	2.108e-07	1.87e-07	1.684e-07	1.351e-07	1.08e-07	7.868e-08
-0.247	4.599e-08	2.581e-07	2.35e-07	2.13e-07	1.89e-07	1.693e-07	1.362e-07	1.089e-07	7.926e-08
-0.248	4.624e-08	2.602e-07	2.371e-07	2.149e-07	1.905e-07	1.702e-07	1.372e-07	1.095e-07	7.963e-08
-0.249	4.655e-08	2.629e-07	2.394e-07	2.168e-07	1.92e-07	1.712e-07	1.384e-07	1.104e-07	8.019e-08
-0.25	4.668e-08	2.647e-07	2.413e-07	2.184e-07	1.936e-07	1.714e-07	1.391e-07	1.108e-07	8.055e-08
-0.251	4.693e-08	2.67e-07	2.432e-07	2.199e-07	1.949e-07	1.721e-07	1.4e-07	1.114e-07	8.077e-08
-0.252	4.712e-08	2.693e-07	2.453e-07	2.218e-07	1.963e-07	1.724e-07	1.407e-07	1.12e-07	8.132e-08
-0.253	4.718e-08	2.706e-07	2.464e-07	2.225e-07	1.97e-07	1.723e-07	1.411e-07	1.121e-07	8.117e-08
-0.254	4.734e-08	2.726e-07	2.481e-07	2.238e-07	1.981e-07	1.725e-07	1.418e-07	1.125e-07	8.151e-08
-0.255	4.742e-08	2.742e-07	2.495e-07	2.251e-07	1.991e-07	1.724e-07	1.421e-07	1.127e-07	8.161e-08
-0.256	4.746e-08	2.752e-07	2.505e-07	2.257e-07	1.994e-07	1.721e-07	1.423e-07	1.128e-07	8.153e-08
-0.257	4.751e-08	2.767e-07	2.516e-07	2.263e-07	1.999e-07	1.718e-07	1.427e-07	1.128e-07	8.161e-08
-0.258	4.744e-08	2.774e-07	2.521e-07	2.27e-07	2.003e-07	1.71e-07	1.425e-07	1.127e-07	8.151e-08
-0.259	4.743e-08	2.778e-07	2.527e-07	2.269e-07	2.003e-07	1.703e-07	1.424e-07	1.125e-07	8.134e-08
-0.26	4.739e-08	2.791e-07	2.532e-07	2.276e-07	2.008e-07	1.696e-07	1.423e-07	1.125e-07	8.13e-08
-0.261	4.726e-08	2.788e-07	2.53e-07	2.27e-07	2e-07	1.686e-07	1.419e-07	1.12e-07	8.085e-08
-0.262	4.723e-08	2.789e-07	2.53e-07	2.269e-07	1.999e-07	1.679e-07	1.416e-07	1.117e-07	8.063e-08
-0.263	4.711e-08	2.794e-07	2.531e-07	2.269e-07	1.997e-07	1.666e-07	1.41e-07	1.112e-07	8.044e-08
-0.264	4.695e-08	2.785e-07	2.524e-07	2.259e-07	1.989e-07	1.654e-07	1.403e-07	1.107e-07	8.001e-08
-0.265	4.687e-08	2.783e-07	2.521e-07	2.253e-07	1.981e-07	1.642e-07	1.399e-07	1.103e-07	7.976e-08
-0.266	4.662e-08	2.776e-07	2.511e-07	2.244e-07	1.974e-07	1.627e-07	1.389e-07	1.096e-07	7.928e-08
-0.267	4.653e-08	2.765e-07	2.502e-07	2.234e-07	1.962e-07	1.614e-07	1.382e-07	1.089e-07	7.889e-08
-0.268	4.639e-08	2.756e-07	2.493e-07	2.226e-07	1.956e-07	1.6e-07	1.375e-07	1.083e-07	7.855e-08
-0.269	4.614e-08	2.742e-07	2.475e-07	2.206e-07	1.936e-07	1.584e-07	1.362e-07	1.072e-07	7.772e-08
-0.27	4.598e-08	2.729e-07	2.465e-07	2.196e-07	1.926e-07	1.57e-07	1.354e-07	1.067e-07	7.743e-08
-0.271	4.58e-08	2.716e-07	2.452e-07	2.182e-07	1.915e-07	1.556e-07	1.344e-07	1.06e-07	7.703e-08
-0.272	4.558e-08	2.697e-07	2.432e-07	2.162e-07	1.897e-07	1.54e-07	1.333e-07	1.051e-07	7.637e-08
-0.273	4.544e-08	2.68e-07	2.415e-07	2.149e-07	1.884e-07	1.527e-07	1.323e-07	1.045e-07	7.603e-08
-0.274	4.521e-08	2.662e-07	2.397e-07	2.131e-07	1.868e-07	1.51e-07	1.312e-07	1.036e-07	7.552e-08
-0.275	4.505e-08	2.64e-07	2.378e-07	2.11e-07	1.851e-07	1.497e-07	1.302e-07	1.027e-07	7.499e-08
-0.276	4.489e-08	2.625e-07	2.36e-07	2.099e-07	1.837e-07	1.482e-07	1.292e-07	1.021e-07	7.462e-08
-0.277	4.467e-08	2.596e-07	2.335e-07	2.075e-07	1.818e-07	1.467e-07	1.281e-07	1.012e-07	7.398e-08
-0.278	4.456e-08	2.576e-07	2.318e-07	2.057e-07	1.802e-07	1.455e-07	1.271e-07	1.005e-07	7.354e-08
-0.279	4.433e-08	2.554e-07	2.297e-07	2.038e-07	1.788e-07	1.44e-07	1.259e-07	9.971e-08	7.315e-08
-0.28	4.419e-08	2.529e-07	2.275e-07	2.019e-07	1.771e-07	1.428e-07	1.249e-07	9.892e-08	7.267e-08
-0.281	4.408e-08	2.507e-07	2.255e-07	1.999e-07	1.753e-07	1.416e-07	1.24e-07	9.829e-08	7.228e-08
-0.282	4.384e-08	2.482e-07	2.232e-07	1.978e-07	1.738e-07	1.401e-07	1.229e-07	9.74e-08	7.183e-08
-0.283	4.376e-08	2.459e-07	2.211e-07	1.962e-07	1.722e-07	1.391e-07	1.221e-07	9.681e-08	7.137e-08
-0.284	4.368e-08	2.439e-07	2.194e-07	1.947e-07	1.71e-07	1.38e-07	1.213e-07	9.63e-08	7.119e-08
-0.285	4.353e-08	2.412e-07	2.169e-07	1.925e-07	1.692e-07	1.369e-07	1.201e-07	9.548e-08	7.064e-08
-0.286	4.346e-08	2.388e-07	2.151e-07	1.907e-07	1.679e-07	1.36e-07	1.194e-07	9.498e-08	7.041e-08
-0.287	4.337e-08	2.371e-07	2.132e-07	1.894e-07	1.668e-07	1.35e-07	1.187e-07	9.446e-08	7.017e-08
-0.288	4.329e-08	2.345e-07	2.113e-07	1.875e-07	1.65e-07	1.341e-07	1.179e-07	9.391e-08	6.978e-08
-0.289	4.326e-08	2.324e-07	2.096e-07	1.86e-07	1.639e-07	1.333e-07	1.172e-07	9.351e-08	6.963e-08
-0.29	4.318e-08	2.307e-07	2.077e-07	1.846e-07	1.627e-07	1.323e-07	1.164e-07	9.287e-08	6.929e-08
-0.291	4.316e-08	2.283e-07	2.062e-07	1.83e-07	1.615e-07	1.317e-07	1.157e-07	9.239e-08	6.9e-08
-0.292	4.313e-08	2.268e-07	2.045e-07	1.82e-07	1.606e-07	1.31e-07	1.152e-07	9.217e-08	6.896e-08
-0.293	4.306e-08	2.245e-07	2.026e-07	1.802e-07	1.592e-07	1.303e-07	1.145e-07	9.161e-08	6.859e-08
-0.294	4.308e-08	2.229e-07	2.013e-07	1.791e-07	1.583e-07	1.298e-07	1.14e-07	9.128e-08	6.845e-08
-0.295	4.309e-08	2.213e-07	2e-07	1.782e-07	1.577e-07	1.291e-07	1.135e-07	9.099e-08	6.834e-08
-0.296	4.31e-08	2.197e-07	1.987e-07	1.768e-07	1.566e-07	1.286e-07	1.13e-07	9.063e-08	6.82e-08
-0.297	4.317e-08	2.18e-07	1.974e-07	1.759e-07	1.558e-07	1.283e-07	1.127e-07	9.044e-08	6.812e-08
-0.298	4.313e-08	2.167e-07	1.962e-07	1.751e-07	1.551e-07	1.277e-07	1.123e-07	9.013e-08	6.796e-08
-0.299	4.321e-08	2.154e-07	1.952e-07	1.738e-07	1.543e-07	1.275e-07	1.118e-07	8.994e-08	6.787e-08
-0.3	4.33e-08	2.142e-07	1.943e-07	1.734e-07	1.54e-07	1.271e-07	1.116e-07	8.99e-08	6.795e-08
-0.301	4.33e-08	2.127e-07	1.929e-07	1.721e-07	1.531e-07	1.267e-07	1.111e-07	8.948e-08	6.773e-08
-0.302	4.339e-08	2.118e-07	1.922e-07	1.716e-07	1.527e-07	1.266e-07	1.11e-07	8.941e-08	6.777e-08
-0.303	4.348e-08	2.108e-07	1.914e-07	1.71e-07	1.524e-07	1.263e-07	1.108e-07	8.931e-08	6.791e-08
-0.304	4.356e-08	2.094e-07	1.906e-07	1.703e-07	1.515e-07	1.261e-07	1.104e-07	8.909e-08	6.77e-08
-0.305	4.366e-08	2.09e-07	1.9e-07	1.697e-07	1.512e-07	1.26e-07	1.104e-07	8.918e-08	6.779e-08
-0.306	4.373e-08	2.079e-07	1.892e-07	1.693e-07	1.51e-07	1.258e-07	1.101e-07	8.905e-08	6.783e-08
-0.307	4.393e-08	2.075e-07	1.891e-07	1.691e-07	1.508e-07	1.26e-07	1.103e-07	8.922e-08	6.796e-08
-0.308	4.407e-08	2.071e-07	1.884e-07	1.686e-07	1.506e-07	1.26e-07	1.102e-07	8.919e-08	6.807e-08
-0.309	4.41e-08	2.057e-07	1.876e-07	1.679e-07	1.499e-07	1.257e-07	1.099e-07	8.895e-08	6.792e-08
-0.31	4.425e-08	2.052e-07	1.871e-07	1.676e-07	1.497e-07	1.258e-07	1.098e-07	8.902e-08	6.804e-08
-0.311	4.437e-08	2.048e-07	1.868e-07	1.675e-07	1.498e-07	1.257e-07	1.098e-07	8.905e-08	6.825e-08
-0.312	4.451e-08	2.041e-07	1.863e-07	1.67e-07	1.494e-07	1.257e-07	1.097e-07	8.899e-08	6.815e-08
-0.313	4.47e-08	2.036e-07	1.86e-07	1.667e-07	1.492e-07	1.259e-07	1.098e-07	8.916e-08	6.835e-08
-0.314	4.481e-08	2.035e-07	1.859e-07	1.666e-07	1.493e-07	1.259e-07	1.097e-07	8.915e-08	6.844e-08
-0.315	4.497e-08	2.027e-07	1.854e-07	1.663e-07	1.49e-07	1.26e-07	1.098e-07	8.926e-08	6.85e-08
-0.316	4.515e-08	2.029e-07	1.855e-07	1.665e-07	1.491e-07	1.263e-07	1.099e-07	8.941e-08	6.88e-08
-0.317	4.529e-08	2.023e-07	1.849e-07	1.659e-07	1.489e-07	1.263e-07	1.098e-07	8.934e-08	6.885e-08
-0.318	4.549e-08	2.019e-07	1.85e-07	1.66e-07	1.49e-07	1.266e-07	1.101e-07	8.958e-08	6.9e-08
-0.319	4.565e-08	2.022e-07	1.849e-07	1.662e-07	1.492e-07	1.267e-07	1.102e-07	8.97e-08	6.92e-08
-0.32	4.581e-08	2.015e-07	1.847e-07	1.656e-07	1.49e-07	1.269e-07	1.102e-07	8.971e-08	6.924e-08
-0.321	4.603e-08	2.016e-07	1.849e-07	1.658e-07	1.49e-07	1.273e-07	1.104e-07	9.003e-08	6.95e-08
-0.322	4.62e-08	2.015e-07	1.847e-07	1.66e-07	1.493e-07	1.274e-07	1.104e-07	9.015e-08	6.969e-08
-0.323	4.639e-08	2.014e-07	1.847e-07	1.659e-07	1.492e-07	1.277e-07	1.106e-07	9.031e-08	6.984e-08
-0.324	4.661e-08	2.015e-07	1.849e-07	1.662e-07	1.496e-07	1.28e-07	1.109e-07	9.053e-08	7.016e-08
-0.325	4.679e-08	2.013e-07	1.847e-07	1.662e-07	1.495e-07	1.282e-07	1.109e-07	9.06e-08	7.02e-08
-0.326	4.702e-08	2.014e-07	1.849e-07	1.662e-07	1.497e-07	1.286e-07	1.112e-07	9.091e-08	7.044e-08
-0.327	4.722e-08	2.014e-07	1.85e-07	1.664e-07	1.5e-07	1.289e-07	1.114e-07	9.111e-08	7.07e-08
-0.328	4.744e-08	2.015e-07	1.851e-07	1.663e-07	1.5e-07	1.292e-07	1.116e-07	9.116e-08	7.077e-08
-0.329	4.769e-08	2.017e-07	1.853e-07	1.667e-07	1.502e-07	1.297e-07	1.12e-07	9.147e-08	7.107e-08
-0.33	4.784e-08	2.018e-07	1.854e-07	1.67e-07	1.506e-07	1.299e-07	1.12e-07	9.168e-08	7.13e-08
-0.331	4.811e-08	2.016e-07	1.855e-07	1.669e-07	1.506e-07	1.303e-07	1.123e-07	9.193e-08	7.153e-08
-0.332	4.834e-08	2.022e-07	1.859e-07	1.675e-07	1.512e-07	1.308e-07	1.127e-07	9.228e-08	7.185e-08
-0.333	4.851e-08	2.017e-07	1.855e-07	1.672e-07	1.51e-07	1.309e-07	1.126e-07	9.226e-08	7.187e-08
-0.334	4.878e-08	2.023e-07	1.862e-07	1.675e-07	1.514e-07	1.315e-07	1.13e-07	9.263e-08	7.216e-08
-0.335	4.905e-08	2.027e-07	1.865e-07	1.679e-07	1.519e-07	1.318e-07	1.133e-07	9.29e-08	7.249e-08
-0.336	4.932e-08	2.025e-07	1.867e-07	1.68e-07	1.519e-07	1.322e-07	1.135e-07	9.305e-08	7.268e-08
-0.337	4.96e-08	2.029e-07	1.869e-07	1.684e-07	1.523e-07	1.327e-07	1.138e-07	9.345e-08	7.298e-08
-0.338	4.984e-08	2.033e-07	1.872e-07	1.687e-07	1.527e-07	1.331e-07	1.14e-07	9.365e-08	7.331e-08
-0.339	5.011e-08	2.034e-07	1.875e-07	1.69e-07	1.527e-07	1.336e-07	1.143e-07	9.391e-08	7.347e-08
-0.34	5.038e-08	2.038e-07	1.879e-07	1.695e-07	1.533e-07	1.341e-07	1.148e-07	9.43e-08	7.38e-08
-0.341	5.059e-08	2.04e-07	1.88e-07	1.694e-07	1.534e-07	1.345e-07	1.15e-07	9.443e-08	7.394e-08
-0.342	5.089e-08	2.041e-07	1.884e-07	1.698e-07	1.538e-07	1.35e-07	1.153e-07	9.474e-08	7.428e-08
-0.343	5.115e-08	2.048e-07	1.888e-07	1.704e-07	1.544e-07	1.355e-07	1.156e-07	9.509e-08	7.464e-08
-0.344	5.142e-08	2.05e-07	1.892e-07	1.704e-07	1.545e-07	1.36e-07	1.159e-07	9.532e-08	7.486e-08
-0.345	5.173e-08	2.051e-07	1.893e-07	1.707e-07	1.548e-07	1.365e-07	1.163e-07	9.578e-08	7.517e-08
-0.346	5.199e-08	2.056e-07	1.898e-07	1.712e-07	1.552e-07	1.367e-07	1.164e-07	9.589e-08	7.54e-08
-0.347	5.226e-08	2.059e-07	1.902e-07	1.716e-07	1.555e-07	1.374e-07	1.167e-07	9.617e-08	7.567e-08
-0.348	5.258e-08	2.066e-07	1.907e-07	1.721e-07	1.561e-07	1.38e-07	1.172e-07	9.664e-08	7.61e-08
-0.349	5.283e-08	2.064e-07	1.908e-07	1.72e-07	1.562e-07	1.384e-07	1.174e-07	9.681e-08	7.628e-08
-0.35	5.316e-08	2.072e-07	1.914e-07	1.727e-07	1.566e-07	1.39e-07	1.179e-07	9.719e-08	7.663e-08
-0.351	5.345e-08	2.075e-07	1.918e-07	1.732e-07	1.572e-07	1.396e-07	1.183e-07	9.76e-08	7.7e-08
-0.352	5.374e-08	2.078e-07	1.923e-07	1.732e-07	1.574e-07	1.401e-07	1.186e-07	9.782e-08	7.724e-08
-0.353	5.408e-08	2.084e-07	1.926e-07	1.739e-07	1.578e-07	1.408e-07	1.19e-07	9.823e-08	7.761e-08
-0.354	5.435e-08	2.087e-07	1.931e-07	1.744e-07	1.584e-07	1.412e-07	1.193e-07	9.848e-08	7.792e-08
-0.355	5.468e-08	2.09e-07	1.934e-07	1.745e-07	1.587e-07	1.418e-07	1.197e-07	9.884e-08	7.819e-08
-0.356	5.504e-08	2.098e-07	1.941e-07	1.752e-07	1.593e-07	1.423e-07	1.201e-07	9.927e-08	7.865e-08
-0.357	5.533e-08	2.1e-07	1.942e-07	1.754e-07	1.594e-07	1.429e-07	1.204e-07	9.956e-08	7.887e-08
-0.358	5.566e-08	2.103e-07	1.948e-07	1.76e-07	1.6e-07	1.436e-07	1.209e-07	9.995e-08	7.926e-08
-0.359	5.594e-08	2.114e-07	1.953e-07	1.765e-07	1.606e-07	1.441e-07	1.212e-07	1.003e-07	7.966e-08
-0.36	5.628e-08	2.112e-07	1.958e-07	1.768e-07	1.608e-07	1.447e-07	1.216e-07	1.006e-07	7.988e-08
-0.361	5.665e-08	2.118e-07	1.962e-07	1.772e-07	1.613e-07	1.454e-07	1.221e-07	1.011e-07	8.027e-08
-0.362	5.696e-08	2.125e-07	1.967e-07	1.778e-07	1.619e-07	1.459e-07	1.223e-07	1.013e-07	8.06e-08
-0.363	5.73e-08	2.127e-07	1.972e-07	1.78e-07	1.62e-07	1.466e-07	1.228e-07	1.017e-07	8.091e-08
-0.364	5.763e-08	2.135e-07	1.979e-07	1.789e-07	1.628e-07	1.473e-07	1.233e-07	1.022e-07	8.137e-08
-0.365	5.794e-08	2.138e-07	1.981e-07	1.79e-07	1.63e-07	1.478e-07	1.235e-07	1.024e-07	8.161e-08
-0.366	5.832e-08	2.143e-07	1.986e-07	1.795e-07	1.635e-07	1.486e-07	1.239e-07	1.028e-07	8.2e-08
-0.367	5.868e-08	2.148e-07	1.993e-07	1.802e-07	1.642e-07	1.492e-07	1.242e-07	1.033e-07	8.243e-08
-0.368	5.903e-08	2.153e-07	1.996e-07	1.804e-07	1.646e-07	1.498e-07	1.245e-07	1.036e-07	8.272e-08
-0.369	5.945e-08	2.158e-07	2.002e-07	1.81e-07	1.65e-07	1.505e-07	1.25e-07	1.041e-07	8.312e-08
-0.37	5.976e-08	2.164e-07	2.007e-07	1.814e-07	1.656e-07	1.511e-07	1.254e-07	1.044e-07	8.35e-08
-0.371	6.01e-08	2.167e-07	2.01e-07	1.818e-07	1.659e-07	1.518e-07	1.257e-07	1.047e-07	8.38e-08
-0.372	6.052e-08	2.175e-07	2.018e-07	1.826e-07	1.667e-07	1.525e-07	1.263e-07	1.052e-07	8.433e-08
-0.373	6.089e-08	2.179e-07	2.021e-07	1.827e-07	1.67e-07	1.531e-07	1.267e-07	1.056e-07	8.459e-08
-0.374	6.126e-08	2.185e-07	2.027e-07	1.834e-07	1.675e-07	1.54e-07	1.271e-07	1.06e-07	8.502e-08
-0.375	6.161e-08	2.191e-07	2.033e-07	1.841e-07	1.681e-07	1.546e-07	1.276e-07	1.064e-07	8.551e-08
-0.376	6.199e-08	2.195e-07	2.039e-07	1.843e-07	1.684e-07	1.553e-07	1.28e-07	1.068e-07	8.587e-08
-0.377	6.242e-08	2.204e-07	2.045e-07	1.848e-07	1.69e-07	1.561e-07	1.286e-07	1.073e-07	8.635e-08
-0.378	6.278e-08	2.206e-07	2.051e-07	1.856e-07	1.697e-07	1.567e-07	1.29e-07	1.077e-07	8.673e-08
-0.379	6.317e-08	2.213e-07	2.055e-07	1.86e-07	1.701e-07	1.576e-07	1.294e-07	1.081e-07	8.712e-08
-0.38	6.363e-08	2.221e-07	2.063e-07	1.867e-07	1.708e-07	1.584e-07	1.301e-07	1.086e-07	8.763e-08
-0.381	6.402e-08	2.223e-07	2.066e-07	1.871e-07	1.71e-07	1.589e-07	1.303e-07	1.089e-07	8.791e-08
-0.382	6.445e-08	2.23e-07	2.073e-07	1.877e-07	1.717e-07	1.598e-07	1.31e-07	1.095e-07	8.841e-08
-0.383	6.487e-08	2.238e-07	2.078e-07	1.884e-07	1.724e-07	1.606e-07	1.315e-07	1.099e-07	8.891e-08
-0.384	6.525e-08	2.241e-07	2.083e-07	1.884e-07	1.726e-07	1.612e-07	1.318e-07	1.103e-07	8.92e-08
-0.385	6.571e-08	2.247e-07	2.092e-07	1.894e-07	1.733e-07	1.621e-07	1.324e-07	1.109e-07	8.972e-08
-0.386	6.612e-08	2.256e-07	2.097e-07	1.9e-07	1.739e-07	1.628e-07	1.328e-07	1.113e-07	9.015e-08
-0.387	6.652e-08	2.258e-07	2.103e-07	1.904e-07	1.743e-07	1.637e-07	1.333e-07	1.118e-07	9.053e-08
-0.388	6.697e-08	2.27e-07	2.11e-07	1.913e-07	1.751e-07	1.646e-07	1.339e-07	1.123e-07	9.108e-08
-0.389	6.74e-08	2.271e-07	2.114e-07	1.916e-07	1.756e-07	1.653e-07	1.343e-07	1.126e-07	9.142e-08
-0.39	6.788e-08	2.279e-07	2.121e-07	1.921e-07	1.761e-07	1.663e-07	1.349e-07	1.132e-07	9.198e-08
-0.391	6.831e-08	2.288e-07	2.129e-07	1.929e-07	1.769e-07	1.671e-07	1.353e-07	1.137e-07	9.244e-08
-0.392	6.876e-08	2.292e-07	2.134e-07	1.934e-07	1.773e-07	1.679e-07	1.358e-07	1.141e-07	9.281e-08
-0.393	6.924e-08	2.3e-07	2.141e-07	1.941e-07	1.778e-07	1.689e-07	1.365e-07	1.147e-07	9.332e-08
-0.394	6.966e-08	2.304e-07	2.147e-07	1.946e-07	1.785e-07	1.695e-07	1.369e-07	1.15e-07	9.381e-08
-0.395	7.019e-08	2.314e-07	2.154e-07	1.953e-07	1.791e-07	1.704e-07	1.375e-07	1.156e-07	9.426e-08
-0.396	7.065e-08	2.319e-07	2.161e-07	1.961e-07	1.799e-07	1.713e-07	1.381e-07	1.162e-07	9.484e-08
-0.397	7.11e-08	2.324e-07	2.164e-07	1.962e-07	1.801e-07	1.72e-07	1.384e-07	1.165e-07	9.517e-08
-0.398	7.162e-08	2.331e-07	2.172e-07	1.971e-07	1.809e-07	1.731e-07	1.391e-07	1.171e-07	9.573e-08
-0.399	7.212e-08	2.341e-07	2.18e-07	1.98e-07	1.817e-07	1.739e-07	1.397e-07	1.177e-07	9.628e-08
-0.4	7.261e-08	2.345e-07	2.187e-07	1.983e-07	1.821e-07	1.748e-07	1.402e-07	1.181e-07	9.669e-08
-0.401	7.316e-08	2.353e-07	2.193e-07	1.991e-07	1.828e-07	1.757e-07	1.408e-07	1.187e-07	9.731e-08
-0.402	7.367e-08	2.36e-07	2.2e-07	1.999e-07	1.835e-07	1.766e-07	1.413e-07	1.193e-07	9.786e-08
-0.403	7.42e-08	2.366e-07	2.206e-07	2.003e-07	1.84e-07	1.775e-07	1.419e-07	1.198e-07	9.825e-08
-0.404	7.47e-08	2.377e-07	2.216e-07	2.013e-07	1.85e-07	1.785e-07	1.426e-07	1.204e-07	9.893e-08
-0.405	7.518e-08	2.379e-07	2.219e-07	2.016e-07	1.854e-07	1.793e-07	1.431e-07	1.209e-07	9.934e-08
-0.406	7.573e-08	2.389e-07	2.227e-07	2.024e-07	1.86e-07	1.803e-07	1.438e-07	1.215e-07	9.985e-08
-0.407	7.625e-08	2.398e-07	2.236e-07	2.032e-07	1.869e-07	1.812e-07	1.443e-07	1.221e-07	1.005e-07
-0.408	7.68e-08	2.403e-07	2.242e-07	2.037e-07	1.874e-07	1.822e-07	1.45e-07	1.226e-07	1.009e-07
-0.409	7.74e-08	2.417e-07	2.254e-07	2.049e-07	1.884e-07	1.833e-07	1.457e-07	1.234e-07	1.017e-07
-0.41	7.806e-08	2.424e-07	2.262e-07	2.057e-07	1.892e-07	1.846e-07	1.465e-07	1.241e-07	1.023e-07
-0.411	7.855e-08	2.429e-07	2.266e-07	2.059e-07	1.896e-07	1.854e-07	1.469e-07	1.244e-07	1.027e-07
-0.412	7.912e-08	2.439e-07	2.276e-07	2.069e-07	1.904e-07	1.863e-07	1.475e-07	1.25e-07	1.033e-07
-0.413	7.963e-08	2.444e-07	2.28e-07	2.073e-07	1.908e-07	1.872e-07	1.48e-07	1.253e-07	1.037e-07
-0.414	8.025e-08	2.45e-07	2.288e-07	2.082e-07	1.916e-07	1.882e-07	1.487e-07	1.26e-07	1.044e-07
-0.415	8.088e-08	2.461e-07	2.297e-07	2.09e-07	1.925e-07	1.891e-07	1.493e-07	1.266e-07	1.05e-07
-0.416	8.147e-08	2.467e-07	2.303e-07	2.096e-07	1.931e-07	1.901e-07	1.499e-07	1.273e-07	1.055e-07
-0.417	8.208e-08	2.475e-07	2.311e-07	2.104e-07	1.937e-07	1.912e-07	1.507e-07	1.28e-07	1.061e-07
-0.418	8.261e-08	2.485e-07	2.319e-07	2.11e-07	1.945e-07	1.921e-07	1.513e-07	1.285e-07	1.067e-07
-0.419	8.323e-08	2.49e-07	2.327e-07	2.117e-07	1.952e-07	1.932e-07	1.519e-07	1.291e-07	1.072e-07
-0.42	8.386e-08	2.502e-07	2.337e-07	2.129e-07	1.959e-07	1.943e-07	1.527e-07	1.298e-07	1.08e-07
-0.421	8.444e-08	2.507e-07	2.341e-07	2.133e-07	1.966e-07	1.953e-07	1.533e-07	1.303e-07	1.085e-07
-0.422	8.509e-08	2.516e-07	2.351e-07	2.14e-07	1.973e-07	1.964e-07	1.539e-07	1.31e-07	1.092e-07
-0.423	8.58e-08	2.524e-07	2.36e-07	2.151e-07	1.982e-07	1.974e-07	1.546e-07	1.317e-07	1.098e-07
-0.424	8.645e-08	2.532e-07	2.366e-07	2.157e-07	1.989e-07	1.985e-07	1.553e-07	1.323e-07	1.104e-07
-0.425	8.713e-08	2.543e-07	2.376e-07	2.166e-07	1.997e-07	1.997e-07	1.56e-07	1.331e-07	1.111e-07
-0.426	8.775e-08	2.549e-07	2.385e-07	2.173e-07	2.006e-07	2.006e-07	1.567e-07	1.337e-07	1.118e-07
-0.427	8.844e-08	2.559e-07	2.393e-07	2.182e-07	2.013e-07	2.018e-07	1.575e-07	1.344e-07	1.124e-07
-0.428	8.914e-08	2.57e-07	2.403e-07	2.192e-07	2.023e-07	2.029e-07	1.583e-07	1.352e-07	1.132e-07
-0.429	8.983e-08	2.576e-07	2.409e-07	2.197e-07	2.027e-07	2.04e-07	1.589e-07	1.357e-07	1.137e-07
-0.43	9.053e-08	2.584e-07	2.419e-07	2.206e-07	2.037e-07	2.052e-07	1.598e-07	1.365e-07	1.144e-07
-0.431	9.12e-08	2.598e-07	2.429e-07	2.217e-07	2.047e-07	2.063e-07	1.605e-07	1.372e-07	1.152e-07
-0.432	9.19e-08	2.602e-07	2.436e-07	2.223e-07	2.053e-07	2.074e-07	1.612e-07	1.379e-07	1.158e-07
-0.433	9.264e-08	2.614e-07	2.447e-07	2.232e-07	2.062e-07	2.086e-07	1.62e-07	1.388e-07	1.165e-07
-0.434	9.33e-08	2.624e-07	2.456e-07	2.241e-07	2.072e-07	2.097e-07	1.628e-07	1.394e-07	1.173e-07
-0.435	9.401e-08	2.629e-07	2.464e-07	2.248e-07	2.078e-07	2.109e-07	1.635e-07	1.401e-07	1.179e-07
-0.436	9.476e-08	2.644e-07	2.476e-07	2.26e-07	2.089e-07	2.121e-07	1.645e-07	1.41e-07	1.188e-07
-0.437	9.551e-08	2.65e-07	2.481e-07	2.266e-07	2.096e-07	2.133e-07	1.653e-07	1.416e-07	1.194e-07
-0.438	9.628e-08	2.66e-07	2.493e-07	2.276e-07	2.104e-07	2.145e-07	1.661e-07	1.424e-07	1.202e-07
-0.439	9.697e-08	2.671e-07	2.503e-07	2.286e-07	2.116e-07	2.157e-07	1.669e-07	1.433e-07	1.21e-07
-0.44	9.773e-08	2.68e-07	2.512e-07	2.293e-07	2.124e-07	2.17e-07	1.677e-07	1.44e-07	1.217e-07
-0.441	9.854e-08	2.689e-07	2.523e-07	2.304e-07	2.133e-07	2.183e-07	1.687e-07	1.449e-07	1.225e-07
-0.442	9.926e-08	2.702e-07	2.532e-07	2.315e-07	2.142e-07	2.193e-07	1.693e-07	1.456e-07	1.233e-07
-0.443	1.001e-07	2.709e-07	2.542e-07	2.322e-07	2.151e-07	2.206e-07	1.701e-07	1.464e-07	1.24e-07
-0.444	1.009e-07	2.722e-07	2.553e-07	2.335e-07	2.162e-07	2.219e-07	1.712e-07	1.474e-07	1.247e-07
-0.445	1.017e-07	2.73e-07	2.559e-07	2.342e-07	2.169e-07	2.231e-07	1.719e-07	1.48e-07	1.255e-07
-0.446	1.026e-07	2.74e-07	2.572e-07	2.351e-07	2.179e-07	2.245e-07	1.728e-07	1.489e-07	1.263e-07
-0.447	1.033e-07	2.754e-07	2.583e-07	2.362e-07	2.191e-07	2.257e-07	1.737e-07	1.498e-07	1.271e-07
-0.448	1.042e-07	2.76e-07	2.59e-07	2.371e-07	2.197e-07	2.27e-07	1.745e-07	1.506e-07	1.279e-07
-0.449	1.05e-07	2.774e-07	2.603e-07	2.382e-07	2.209e-07	2.283e-07	1.756e-07	1.516e-07	1.288e-07
-0.45	1.058e-07	2.782e-07	2.612e-07	2.392e-07	2.22e-07	2.296e-07	1.763e-07	1.524e-07	1.297e-07
-0.451	1.067e-07	2.794e-07	2.622e-07	2.402e-07	2.227e-07	2.309e-07	1.773e-07	1.533e-07	1.305e-07
-0.452	1.075e-07	2.808e-07	2.635e-07	2.415e-07	2.24e-07	2.322e-07	1.784e-07	1.542e-07	1.314e-07
-0.453	1.084e-07	2.814e-07	2.643e-07	2.424e-07	2.248e-07	2.336e-07	1.792e-07	1.551e-07	1.322e-07
-0.454	1.093e-07	2.826e-07	2.656e-07	2.434e-07	2.258e-07	2.35e-07	1.802e-07	1.56e-07	1.332e-07
-0.455	1.102e-07	2.84e-07	2.667e-07	2.448e-07	2.271e-07	2.364e-07	1.812e-07	1.57e-07	1.342e-07
-0.456	1.111e-07	2.848e-07	2.678e-07	2.457e-07	2.28e-07	2.377e-07	1.821e-07	1.579e-07	1.35e-07
-0.457	1.12e-07	2.861e-07	2.69e-07	2.468e-07	2.291e-07	2.392e-07	1.833e-07	1.589e-07	1.36e-07
-0.458	1.129e-07	2.874e-07	2.7e-07	2.48e-07	2.302e-07	2.404e-07	1.842e-07	1.598e-07	1.37e-07
-0.459	1.139e-07	2.883e-07	2.713e-07	2.49e-07	2.311e-07	2.42e-07	1.852e-07	1.608e-07	1.379e-07
-0.46	1.149e-07	2.9e-07	2.727e-07	2.504e-07	2.325e-07	2.434e-07	1.863e-07	1.619e-07	1.39e-07
-0.461	1.158e-07	2.907e-07	2.736e-07	2.513e-07	2.333e-07	2.448e-07	1.872e-07	1.628e-07	1.398e-07
-0.462	1.167e-07	2.921e-07	2.748e-07	2.524e-07	2.346e-07	2.463e-07	1.883e-07	1.639e-07	1.408e-07
-0.463	1.177e-07	2.935e-07	2.762e-07	2.539e-07	2.36e-07	2.477e-07	1.894e-07	1.649e-07	1.418e-07
-0.464	1.187e-07	2.945e-07	2.772e-07	2.546e-07	2.368e-07	2.492e-07	1.904e-07	1.659e-07	1.427e-07
-0.465	1.197e-07	2.959e-07	2.786e-07	2.56e-07	2.38e-07	2.506e-07	1.915e-07	1.67e-07	1.438e-07
-0.466	1.206e-07	2.971e-07	2.798e-07	2.573e-07	2.393e-07	2.521e-07	1.925e-07	1.681e-07	1.448e-07
-0.467	1.216e-07	2.985e-07	2.81e-07	2.584e-07	2.403e-07	2.536e-07	1.936e-07	1.692e-07	1.458e-07
-0.468	1.227e-07	2.998e-07	2.823e-07	2.598e-07	2.417e-07	2.551e-07	1.948e-07	1.703e-07	1.47e-07
-0.469	1.237e-07	3.009e-07	2.833e-07	2.608e-07	2.428e-07	2.565e-07	1.958e-07	1.714e-07	1.479e-07
-0.47	1.246e-07	3.023e-07	2.847e-07	2.622e-07	2.441e-07	2.582e-07	1.971e-07	1.725e-07	1.49e-07
-0.471	1.255e-07	3.037e-07	2.861e-07	2.634e-07	2.455e-07	2.597e-07	1.982e-07	1.736e-07	1.501e-07
-0.472	1.266e-07	3.049e-07	2.873e-07	2.647e-07	2.466e-07	2.612e-07	1.993e-07	1.747e-07	1.511e-07
-0.473	1.277e-07	3.063e-07	2.886e-07	2.659e-07	2.478e-07	2.628e-07	2.006e-07	1.759e-07	1.523e-07
-0.474	1.288e-07	3.077e-07	2.899e-07	2.673e-07	2.492e-07	2.641e-07	2.017e-07	1.77e-07	1.534e-07
-0.475	1.299e-07	3.088e-07	2.914e-07	2.685e-07	2.505e-07	2.659e-07	2.029e-07	1.782e-07	1.545e-07
-0.476	1.31e-07	3.109e-07	2.93e-07	2.702e-07	2.519e-07	2.674e-07	2.042e-07	1.795e-07	1.558e-07
-0.477	1.321e-07	3.117e-07	2.939e-07	2.713e-07	2.531e-07	2.689e-07	2.054e-07	1.806e-07	1.566e-07
-0.478	1.332e-07	3.135e-07	2.955e-07	2.726e-07	2.544e-07	2.706e-07	2.067e-07	1.819e-07	1.579e-07
-0.479	1.344e-07	3.149e-07	2.97e-07	2.742e-07	2.559e-07	2.722e-07	2.082e-07	1.831e-07	1.592e-07
-0.48	1.355e-07	3.162e-07	2.984e-07	2.754e-07	2.573e-07	2.738e-07	2.094e-07	1.843e-07	1.603e-07
-0.481	1.367e-07	3.178e-07	3e-07	2.77e-07	2.588e-07	2.756e-07	2.107e-07	1.857e-07	1.616e-07
-0.482	1.378e-07	3.193e-07	3.014e-07	2.784e-07	2.602e-07	2.771e-07	2.119e-07	1.868e-07	1.628e-07
-0.483	1.39e-07	3.209e-07	3.028e-07	2.798e-07	2.614e-07	2.788e-07	2.133e-07	1.88e-07	1.641e-07
-0.484	1.402e-07	3.225e-07	3.045e-07	2.815e-07	2.631e-07	2.805e-07	2.148e-07	1.894e-07	1.655e-07
-0.485	1.414e-07	3.24e-07	3.057e-07	2.826e-07	2.643e-07	2.819e-07	2.159e-07	1.908e-07	1.667e-07
-0.486	1.426e-07	3.252e-07	3.072e-07	2.84e-07	2.654e-07	2.837e-07	2.173e-07	1.922e-07	1.68e-07
-0.487	1.438e-07	3.273e-07	3.088e-07	2.857e-07	2.672e-07	2.853e-07	2.185e-07	1.934e-07	1.693e-07
-0.488	1.45e-07	3.286e-07	3.104e-07	2.87e-07	2.685e-07	2.87e-07	2.2e-07	1.946e-07	1.706e-07
-0.489	1.463e-07	3.304e-07	3.12e-07	2.885e-07	2.701e-07	2.89e-07	2.216e-07	1.961e-07	1.72e-07
-0.49	1.475e-07	3.321e-07	3.136e-07	2.903e-07	2.716e-07	2.905e-07	2.229e-07	1.974e-07	1.733e-07
-0.491	1.489e-07	3.335e-07	3.151e-07	2.918e-07	2.732e-07	2.924e-07	2.244e-07	1.989e-07	1.747e-07
-0.492	1.501e-07	3.355e-07	3.171e-07	2.937e-07	2.749e-07	2.942e-07	2.259e-07	2.004e-07	1.761e-07
-0.493	1.515e-07	3.368e-07	3.182e-07	2.949e-07	2.763e-07	2.959e-07	2.272e-07	2.018e-07	1.774e-07
-0.494	1.528e-07	3.388e-07	3.202e-07	2.966e-07	2.779e-07	2.978e-07	2.288e-07	2.033e-07	1.789e-07
-0.495	1.541e-07	3.405e-07	3.22e-07	2.985e-07	2.798e-07	2.996e-07	2.304e-07	2.048e-07	1.803e-07
-0.496	1.554e-07	3.422e-07	3.234e-07	2.999e-07	2.809e-07	3.014e-07	2.319e-07	2.062e-07	1.816e-07
-0.497	1.568e-07	3.438e-07	3.255e-07	3.018e-07	2.826e-07	3.033e-07	2.336e-07	2.078e-07	1.832e-07
-0.498	1.581e-07	3.459e-07	3.27e-07	3.035e-07	2.844e-07	3.05e-07	2.351e-07	2.093e-07	1.846e-07
-0.499	1.595e-07	3.474e-07	3.288e-07	3.049e-07	2.86e-07	3.069e-07	2.366e-07	2.109e-07	1.86e-07
-0.5	1.55e-07	3.015e-07	2.851e-07	2.638e-07	2.474e-07	2.895e-07	2.196e-07	1.932e-07	1.695e-07
-0.499	1.412e-07	2.512e-07	2.383e-07	2.21e-07	2.09e-07	2.41e-07	1.833e-07	1.64e-07	1.486e-07
-0.498	1.34e-07	2.236e-07	2.131e-07	1.978e-07	1.879e-07	2.145e-07	1.652e-07	1.505e-07	1.397e-07
-0.497	1.296e-07	2.024e-07	1.932e-07	1.801e-07	1.723e-07	1.974e-07	1.533e-07	1.418e-07	1.337e-07
-0.496	1.261e-07	1.855e-07	1.782e-07	1.668e-07	1.605e-07	1.848e-07	1.447e-07	1.354e-07	1.291e-07
-0.495	1.231e-07	1.716e-07	1.653e-07	1.553e-07	1.505e-07	1.746e-07	1.375e-07	1.299e-07	1.25e-07
-0.494	1.204e-07	1.59e-07	1.539e-07	1.455e-07	1.421e-07	1.66e-07	1.315e-07	1.252e-07	1.215e-07
-0.493	1.178e-07	1.487e-07	1.449e-07	1.375e-07	1.35e-07	1.584e-07	1.262e-07	1.212e-07	1.183e-07
-0.492	1.152e-07	1.392e-07	1.362e-07	1.3e-07	1.284e-07	1.514e-07	1.215e-07	1.172e-07	1.152e-07
-0.491	1.13e-07	1.309e-07	1.287e-07	1.235e-07	1.228e-07	1.453e-07	1.174e-07	1.136e-07	1.123e-07
-0.49	1.108e-07	1.235e-07	1.223e-07	1.175e-07	1.176e-07	1.396e-07	1.132e-07	1.103e-07	1.096e-07
-0.489	1.085e-07	1.163e-07	1.156e-07	1.119e-07	1.124e-07	1.34e-07	1.094e-07	1.07e-07	1.068e-07
-0.488	1.066e-07	1.102e-07	1.101e-07	1.07e-07	1.08e-07	1.29e-07	1.059e-07	1.041e-07	1.044e-07
-0.487	1.046e-07	1.041e-07	1.048e-07	1.019e-07	1.036e-07	1.241e-07	1.025e-07	1.012e-07	1.02e-07
-0.486	1.027e-07	9.85e-08	9.932e-08	9.738e-08	9.927e-08	1.197e-07	9.929e-08	9.863e-08	9.963e-08
-0.485	1.008e-07	9.337e-08	9.474e-08	9.303e-08	9.564e-08	1.152e-07	9.613e-08	9.59e-08	9.741e-08
-0.484	9.894e-08	8.805e-08	8.995e-08	8.897e-08	9.175e-08	1.109e-07	9.304e-08	9.322e-08	9.517e-08
-0.483	9.72e-08	8.342e-08	8.544e-08	8.465e-08	8.798e-08	1.07e-07	9.036e-08	9.079e-08	9.311e-08
-0.482	9.546e-08	7.875e-08	8.143e-08	8.118e-08	8.453e-08	1.031e-07	8.746e-08	8.837e-08	9.113e-08
-0.481	9.377e-08	7.422e-08	7.694e-08	7.726e-08	8.074e-08	9.911e-08	8.471e-08	8.595e-08	8.899e-08
-0.48	9.22e-08	7.041e-08	7.349e-08	7.386e-08	7.754e-08	9.561e-08	8.223e-08	8.378e-08	8.722e-08
-0.479	9.057e-08	6.647e-08	6.971e-08	7.056e-08	7.455e-08	9.203e-08	7.955e-08	8.142e-08	8.522e-08
-0.478	8.904e-08	6.194e-08	6.582e-08	6.698e-08	7.121e-08	8.87e-08	7.716e-08	7.934e-08	8.334e-08
-0.477	8.746e-08	5.9e-08	6.285e-08	6.423e-08	6.874e-08	8.543e-08	7.468e-08	7.74e-08	8.163e-08
-0.476	8.591e-08	5.506e-08	5.931e-08	6.094e-08	6.571e-08	8.21e-08	7.223e-08	7.516e-08	7.982e-08
-0.475	8.442e-08	5.164e-08	5.611e-08	5.799e-08	6.3e-08	7.914e-08	7.019e-08	7.332e-08	7.808e-08
-0.474	8.303e-08	4.858e-08	5.308e-08	5.547e-08	6.049e-08	7.608e-08	6.804e-08	7.15e-08	7.654e-08
-0.473	8.163e-08	4.489e-08	4.961e-08	5.224e-08	5.771e-08	7.322e-08	6.59e-08	6.95e-08	7.479e-08
-0.472	8.028e-08	4.204e-08	4.71e-08	4.99e-08	5.542e-08	7.047e-08	6.388e-08	6.788e-08	7.333e-08
-0.471	7.893e-08	3.895e-08	4.424e-08	4.707e-08	5.3e-08	6.758e-08	6.178e-08	6.614e-08	7.172e-08
-0.47	7.762e-08	3.583e-08	4.107e-08	4.439e-08	5.035e-08	6.496e-08	5.986e-08	6.432e-08	7.014e-08
-0.469	7.634e-08	3.298e-08	3.876e-08	4.201e-08	4.822e-08	6.243e-08	5.797e-08	6.269e-08	6.875e-08
-0.468	7.508e-08	3.025e-08	3.586e-08	3.97e-08	4.59e-08	5.989e-08	5.607e-08	6.1e-08	6.723e-08
-0.467	7.39e-08	2.753e-08	3.325e-08	3.721e-08	4.36e-08	5.747e-08	5.437e-08	5.944e-08	6.586e-08
-0.466	7.263e-08	2.488e-08	3.094e-08	3.497e-08	4.15e-08	5.499e-08	5.248e-08	5.787e-08	6.458e-08
-0.465	7.143e-08	2.212e-08	2.817e-08	3.25e-08	3.931e-08	5.257e-08	5.065e-08	5.621e-08	6.308e-08
-0.464	7.024e-08	1.982e-08	2.621e-08	3.054e-08	3.754e-08	5.041e-08	4.912e-08	5.476e-08	6.187e-08
-0.463	6.913e-08	1.727e-08	2.378e-08	2.836e-08	3.539e-08	4.808e-08	4.734e-08	5.324e-08	6.044e-08
-0.462	6.8e-08	1.464e-08	2.126e-08	2.605e-08	3.312e-08	4.594e-08	4.583e-08	5.176e-08	5.916e-08
-0.461	6.687e-08	1.254e-08	1.931e-08	2.423e-08	3.151e-08	4.371e-08	4.417e-08	5.032e-08	5.791e-08
-0.46	6.573e-08	9.86e-09	1.694e-08	2.225e-08	2.949e-08	4.163e-08	4.248e-08	4.886e-08	5.667e-08
-0.459	6.475e-08	7.885e-09	1.483e-08	2e-08	2.766e-08	3.962e-08	4.104e-08	4.753e-08	5.546e-08
-0.458	6.364e-08	5.626e-09	1.288e-08	1.839e-08	2.599e-08	3.76e-08	3.945e-08	4.622e-08	5.436e-08
-0.457	6.256e-08	3.177e-09	1.058e-08	1.62e-08	2.397e-08	3.563e-08	3.79e-08	4.483e-08	5.303e-08
-0.456	6.159e-08	1.509e-09	8.862e-09	1.464e-08	2.249e-08	3.383e-08	3.656e-08	4.364e-08	5.202e-08
-0.455	6.057e-08	-5.926e-10	6.813e-09	1.272e-08	2.087e-08	3.188e-08	3.506e-08	4.232e-08	5.083e-08
-0.454	5.961e-08	-2.902e-09	4.546e-09	1.089e-08	1.887e-08	3.009e-08	3.367e-08	4.106e-08	4.964e-08
-0.453	5.862e-08	-4.641e-09	3.059e-09	9.377e-09	1.752e-08	2.832e-08	3.236e-08	3.986e-08	4.86e-08
-0.452	5.764e-08	-6.593e-09	9.867e-10	7.499e-09	1.583e-08	2.651e-08	3.094e-08	3.854e-08	4.75e-08
-0.451	5.679e-08	-8.661e-09	-7.021e-10	5.709e-09	1.425e-08	2.506e-08	2.972e-08	3.756e-08	4.66e-08
-0.45	5.582e-08	-1.01e-08	-2.388e-09	4.184e-09	1.272e-08	2.323e-08	2.838e-08	3.638e-08	4.554e-08
-0.449	5.49e-08	-1.243e-08	-4.404e-09	2.348e-09	1.111e-08	2.152e-08	2.704e-08	3.512e-08	4.439e-08
-0.448	5.406e-08	-1.368e-08	-5.62e-09	1.15e-09	9.85e-09	2.011e-08	2.606e-08	3.418e-08	4.357e-08
-0.447	5.313e-08	-1.562e-08	-7.474e-09	-5.944e-10	8.352e-09	1.837e-08	2.472e-08	3.294e-08	4.244e-08
-0.446	5.229e-08	-1.757e-08	-9.31e-09	-2.119e-09	6.661e-09	1.684e-08	2.352e-08	3.186e-08	4.139e-08
-0.445	5.145e-08	-1.901e-08	-1.057e-08	-3.499e-09	5.439e-09	1.539e-08	2.237e-08	3.087e-08	4.053e-08
-0.444	5.058e-08	-2.085e-08	-1.222e-08	-5.061e-09	4.007e-09	1.377e-08	2.11e-08	2.963e-08	3.954e-08
-0.443	4.978e-08	-2.221e-08	-1.387e-08	-6.55e-09	2.581e-09	1.241e-08	2.01e-08	2.871e-08	3.861e-08
-0.442	4.89e-08	-2.398e-08	-1.528e-08	-7.802e-09	1.402e-09	1.093e-08	1.892e-08	2.771e-08	3.774e-08
-0.441	4.808e-08	-2.559e-08	-1.703e-08	-9.462e-09	-2.579e-10	9.437e-09	1.77e-08	2.664e-08	3.673e-08
-0.44	4.734e-08	-2.702e-08	-1.81e-08	-1.052e-08	-1.265e-09	8.127e-09	1.67e-08	2.582e-08	3.598e-08
-0.439	4.651e-08	-2.845e-08	-1.963e-08	-1.182e-08	-2.539e-09	6.618e-09	1.548e-08	2.483e-08	3.505e-08
-0.438	4.578e-08	-3.007e-08	-2.132e-08	-1.338e-08	-4.014e-09	5.345e-09	1.447e-08	2.395e-08	3.416e-08
-0.437	4.5e-08	-3.139e-08	-2.241e-08	-1.445e-08	-5.005e-09	3.997e-09	1.349e-08	2.3e-08	3.341e-08
-0.436	4.425e-08	-3.289e-08	-2.378e-08	-1.573e-08	-6.272e-09	2.607e-09	1.241e-08	2.198e-08	3.249e-08
-0.435	4.358e-08	-3.402e-08	-2.515e-08	-1.705e-08	-7.375e-09	1.558e-09	1.16e-08	2.125e-08	3.177e-08
-0.434	4.28e-08	-3.528e-08	-2.64e-08	-1.825e-08	-8.593e-09	1.828e-10	1.048e-08	2.023e-08	3.087e-08
-0.433	4.208e-08	-3.736e-08	-2.816e-08	-1.952e-08	-9.83e-09	-1.109e-09	9.428e-09	1.927e-08	3.001e-08
-0.432	4.14e-08	-3.787e-08	-2.892e-08	-2.048e-08	-1.085e-08	-2.19e-09	8.567e-09	1.849e-08	2.938e-08
-0.431	4.066e-08	-3.954e-08	-3.029e-08	-2.189e-08	-1.172e-08	-3.474e-09	7.57e-09	1.76e-08	2.857e-08
-0.43	3.998e-08	-4.09e-08	-3.182e-08	-2.312e-08	-1.319e-08	-4.63e-09	6.598e-09	1.673e-08	2.778e-08
-0.429	3.936e-08	-4.195e-08	-3.253e-08	-2.404e-08	-1.397e-08	-5.669e-09	5.622e-09	1.596e-08	2.707e-08
-0.428	3.863e-08	-4.34e-08	-3.385e-08	-2.513e-08	-1.507e-08	-6.865e-09	4.686e-09	1.503e-08	2.622e-08
-0.427	3.801e-08	-4.456e-08	-3.503e-08	-2.653e-08	-1.634e-08	-7.874e-09	3.889e-09	1.428e-08	2.556e-08
-0.426	3.736e-08	-4.56e-08	-3.593e-08	-2.718e-08	-1.722e-08	-9.035e-09	2.973e-09	1.353e-08	2.49e-08
-0.425	3.672e-08	-4.714e-08	-3.759e-08	-2.856e-08	-1.827e-08	-1.011e-08	2.036e-09	1.263e-08	2.409e-08
-0.424	3.609e-08	-4.815e-08	-3.825e-08	-2.947e-08	-1.91e-08	-1.108e-08	1.34e-09	1.202e-08	2.349e-08
-0.423	3.546e-08	-4.901e-08	-3.923e-08	-3.038e-08	-2.003e-08	-1.218e-08	4.796e-10	1.123e-08	2.279e-08
-0.422	3.488e-08	-5.055e-08	-4.071e-08	-3.177e-08	-2.132e-08	-1.303e-08	-2.901e-10	1.043e-08	2.207e-08
-0.421	3.425e-08	-5.133e-08	-4.151e-08	-3.243e-08	-2.197e-08	-1.402e-08	-1.116e-09	9.724e-09	2.145e-08
-0.42	3.364e-08	-5.25e-08	-4.266e-08	-3.352e-08	-2.294e-08	-1.51e-08	-2.009e-09	8.902e-09	2.074e-08
-0.419	3.306e-08	-5.376e-08	-4.372e-08	-3.429e-08	-2.393e-08	-1.595e-08	-2.657e-09	8.26e-09	2.017e-08
-0.418	3.247e-08	-5.471e-08	-4.459e-08	-3.507e-08	-2.484e-08	-1.699e-08	-3.511e-09	7.554e-09	1.95e-08
-0.417	3.191e-08	-5.589e-08	-4.596e-08	-3.637e-08	-2.578e-08	-1.796e-08	-4.434e-09	6.724e-09	1.877e-08
-0.416	3.138e-08	-5.67e-08	-4.662e-08	-3.706e-08	-2.639e-08	-1.882e-08	-4.991e-09	6.14e-09	1.824e-08
-0.415	3.077e-08	-5.795e-08	-4.764e-08	-3.791e-08	-2.736e-08	-1.986e-08	-5.871e-09	5.365e-09	1.756e-08
-0.414	3.026e-08	-5.885e-08	-4.883e-08	-3.907e-08	-2.846e-08	-2.067e-08	-6.582e-09	4.69e-09	1.692e-08
-0.413	2.965e-08	-5.986e-08	-4.933e-08	-3.979e-08	-2.895e-08	-2.152e-08	-7.216e-09	4.082e-09	1.649e-08
-0.412	2.907e-08	-6.083e-08	-5.058e-08	-4.063e-08	-2.999e-08	-2.248e-08	-8.011e-09	3.357e-09	1.578e-08
-0.411	2.86e-08	-6.177e-08	-5.149e-08	-4.156e-08	-3.075e-08	-2.318e-08	-8.652e-09	2.782e-09	1.52e-08
-0.41	2.801e-08	-6.344e-08	-5.276e-08	-4.303e-08	-3.213e-08	-2.44e-08	-9.648e-09	1.859e-09	1.437e-08
-0.409	2.742e-08	-6.428e-08	-5.384e-08	-4.372e-08	-3.275e-08	-2.544e-08	-1.045e-08	1.125e-09	1.379e-08
-0.408	2.701e-08	-6.477e-08	-5.427e-08	-4.424e-08	-3.336e-08	-2.593e-08	-1.089e-08	7.803e-10	1.343e-08
-0.407	2.65e-08	-6.565e-08	-5.505e-08	-4.497e-08	-3.386e-08	-2.675e-08	-1.157e-08	1.763e-10	1.286e-08
-0.406	2.605e-08	-6.682e-08	-5.631e-08	-4.591e-08	-3.474e-08	-2.748e-08	-1.214e-08	-4.396e-10	1.231e-08
-0.405	2.557e-08	-6.732e-08	-5.659e-08	-4.639e-08	-3.525e-08	-2.82e-08	-1.276e-08	-9.469e-10	1.181e-08
-0.404	2.505e-08	-6.846e-08	-5.77e-08	-4.724e-08	-3.604e-08	-2.904e-08	-1.342e-08	-1.633e-09	1.121e-08
-0.403	2.464e-08	-6.915e-08	-5.852e-08	-4.817e-08	-3.688e-08	-2.967e-08	-1.391e-08	-2.049e-09	1.076e-08
-0.402	2.413e-08	-6.986e-08	-5.911e-08	-4.873e-08	-3.753e-08	-3.049e-08	-1.45e-08	-2.637e-09	1.024e-08
-0.401	2.366e-08	-7.123e-08	-6.04e-08	-4.981e-08	-3.839e-08	-3.125e-08	-1.526e-08	-3.379e-09	9.549e-09
-0.4	2.324e-08	-7.147e-08	-6.061e-08	-5.014e-08	-3.872e-08	-3.184e-08	-1.573e-08	-3.805e-09	9.199e-09
-0.399	2.273e-08	-7.253e-08	-6.148e-08	-5.096e-08	-3.949e-08	-3.267e-08	-1.644e-08	-4.38e-09	8.578e-09
-0.398	2.231e-08	-7.351e-08	-6.265e-08	-5.185e-08	-4.038e-08	-3.321e-08	-1.704e-08	-4.945e-09	8.075e-09
-0.397	2.189e-08	-7.413e-08	-6.285e-08	-5.217e-08	-4.08e-08	-3.373e-08	-1.755e-08	-5.37e-09	7.731e-09
-0.396	2.141e-08	-7.485e-08	-6.384e-08	-5.318e-08	-4.164e-08	-3.452e-08	-1.823e-08	-6.034e-09	7.158e-09
-0.395	2.1e-08	-7.575e-08	-6.471e-08	-5.395e-08	-4.234e-08	-3.514e-08	-1.871e-08	-6.461e-09	6.609e-09
-0.394	2.056e-08	-7.635e-08	-6.516e-08	-5.44e-08	-4.286e-08	-3.579e-08	-1.928e-08	-6.949e-09	6.164e-09
-0.393	2.014e-08	-7.737e-08	-6.626e-08	-5.542e-08	-4.363e-08	-3.65e-08	-1.993e-08	-7.564e-09	5.546e-09
-0.392	1.972e-08	-7.79e-08	-6.651e-08	-5.579e-08	-4.414e-08	-3.707e-08	-2.034e-08	-7.98e-09	5.217e-09
-0.391	1.926e-08	-7.869e-08	-6.734e-08	-5.644e-08	-4.477e-08	-3.782e-08	-2.103e-08	-8.52e-09	4.726e-09
-0.39	1.887e-08	-7.96e-08	-6.836e-08	-5.718e-08	-4.563e-08	-3.835e-08	-2.15e-08	-9.013e-09	4.252e-09
-0.389	1.847e-08	-7.997e-08	-6.877e-08	-5.77e-08	-4.597e-08	-3.899e-08	-2.201e-08	-9.485e-09	3.869e-09
-0.388	1.804e-08	-8.109e-08	-6.951e-08	-5.852e-08	-4.662e-08	-3.965e-08	-2.261e-08	-1.001e-08	3.368e-09
-0.387	1.771e-08	-8.147e-08	-7.02e-08	-5.916e-08	-4.725e-08	-4.013e-08	-2.298e-08	-1.037e-08	2.938e-09
-0.386	1.73e-08	-8.225e-08	-7.073e-08	-5.962e-08	-4.78e-08	-4.081e-08	-2.356e-08	-1.089e-08	2.548e-09
-0.385	1.691e-08	-8.314e-08	-7.183e-08	-6.059e-08	-4.86e-08	-4.146e-08	-2.411e-08	-1.144e-08	2.053e-09
-0.384	1.658e-08	-8.322e-08	-7.197e-08	-6.057e-08	-4.881e-08	-4.184e-08	-2.443e-08	-1.168e-08	1.808e-09
-0.383	1.615e-08	-8.422e-08	-7.28e-08	-6.131e-08	-4.954e-08	-4.259e-08	-2.504e-08	-1.229e-08	1.328e-09
-0.382	1.578e-08	-8.507e-08	-7.371e-08	-6.221e-08	-5.022e-08	-4.311e-08	-2.554e-08	-1.278e-08	8.632e-10
-0.381	1.544e-08	-8.554e-08	-7.396e-08	-6.263e-08	-5.057e-08	-4.363e-08	-2.588e-08	-1.307e-08	4.568e-10
-0.38	1.502e-08	-8.615e-08	-7.464e-08	-6.324e-08	-5.12e-08	-4.426e-08	-2.648e-08	-1.359e-08	4.56e-11
-0.379	1.47e-08	-8.709e-08	-7.541e-08	-6.386e-08	-5.189e-08	-4.47e-08	-2.687e-08	-1.398e-08	-3.451e-10
-0.378	1.432e-08	-8.721e-08	-7.587e-08	-6.443e-08	-5.226e-08	-4.531e-08	-2.743e-08	-1.439e-08	-6.816e-10
-0.377	1.394e-08	-8.838e-08	-7.669e-08	-6.502e-08	-5.285e-08	-4.588e-08	-2.798e-08	-1.495e-08	-1.178e-09
-0.376	1.362e-08	-8.855e-08	-7.714e-08	-6.536e-08	-5.33e-08	-4.632e-08	-2.827e-08	-1.525e-08	-1.47e-09
-0.375	1.327e-08	-8.92e-08	-7.754e-08	-6.597e-08	-5.371e-08	-4.688e-08	-2.882e-08	-1.566e-08	-1.87e-09
-0.374	1.294e-08	-9.01e-08	-7.853e-08	-6.674e-08	-5.45e-08	-4.736e-08	-2.921e-08	-1.611e-08	-2.267e-09
-0.373	1.263e-08	-9.036e-08	-7.861e-08	-6.705e-08	-5.473e-08	-4.789e-08	-2.966e-08	-1.647e-08	-2.576e-09
-0.372	1.226e-08	-9.112e-08	-7.934e-08	-6.756e-08	-5.536e-08	-4.846e-08	-3.014e-08	-1.691e-08	-2.991e-09
-0.371	1.201e-08	-9.149e-08	-7.995e-08	-6.815e-08	-5.578e-08	-4.871e-08	-3.042e-08	-1.723e-08	-3.321e-09
-0.37	1.16e-08	-9.223e-08	-8.029e-08	-6.852e-08	-5.634e-08	-4.931e-08	-3.093e-08	-1.766e-08	-3.683e-09
-0.369	1.129e-08	-9.292e-08	-8.127e-08	-6.928e-08	-5.685e-08	-4.986e-08	-3.144e-08	-1.816e-08	-4.165e-09
-0.368	1.096e-08	-9.318e-08	-8.143e-08	-6.957e-08	-5.725e-08	-5.021e-08	-3.17e-08	-1.839e-08	-4.347e-09
-0.367	1.062e-08	-9.374e-08	-8.204e-08	-7.015e-08	-5.764e-08	-5.082e-08	-3.222e-08	-1.877e-08	-4.709e-09
-0.366	1.033e-08	-9.453e-08	-8.295e-08	-7.082e-08	-5.845e-08	-5.12e-08	-3.259e-08	-1.912e-08	-5.2e-09
-0.365	1.004e-08	-9.495e-08	-8.293e-08	-7.1e-08	-5.847e-08	-5.164e-08	-3.296e-08	-1.96e-08	-5.496e-09
-0.364	9.686e-09	-9.557e-08	-8.36e-08	-7.173e-08	-5.926e-08	-5.226e-08	-3.337e-08	-2.007e-08	-5.874e-09
-0.363	9.423e-09	-9.607e-08	-8.425e-08	-7.225e-08	-5.952e-08	-5.261e-08	-3.359e-08	-2.033e-08	-6.152e-09
-0.362	9.104e-09	-9.643e-08	-8.453e-08	-7.257e-08	-5.998e-08	-5.305e-08	-3.399e-08	-2.064e-08	-6.44e-09
-0.361	8.769e-09	-9.738e-08	-8.546e-08	-7.332e-08	-6.065e-08	-5.351e-08	-3.442e-08	-2.105e-08	-6.881e-09
-0.36	8.491e-09	-9.735e-08	-8.553e-08	-7.359e-08	-6.087e-08	-5.386e-08	-3.466e-08	-2.129e-08	-7.082e-09
-0.359	8.148e-09	-9.826e-08	-8.615e-08	-7.409e-08	-6.13e-08	-5.442e-08	-3.51e-08	-2.176e-08	-7.477e-09
-0.358	7.879e-09	-9.89e-08	-8.692e-08	-7.474e-08	-6.201e-08	-5.485e-08	-3.55e-08	-2.217e-08	-7.855e-09
-0.357	7.617e-09	-9.909e-08	-8.709e-08	-7.502e-08	-6.213e-08	-5.523e-08	-3.589e-08	-2.243e-08	-8.037e-09
-0.356	7.293e-09	-9.984e-08	-8.761e-08	-7.543e-08	-6.276e-08	-5.573e-08	-3.634e-08	-2.285e-08	-8.43e-09
-0.355	7.025e-09	-1.001e-07	-8.816e-08	-7.598e-08	-6.316e-08	-5.597e-08	-3.661e-08	-2.308e-08	-8.735e-09
-0.354	6.691e-09	-1.007e-07	-8.85e-08	-7.634e-08	-6.352e-08	-5.645e-08	-3.702e-08	-2.345e-08	-8.997e-09
-0.353	6.381e-09	-1.013e-07	-8.931e-08	-7.697e-08	-6.404e-08	-5.693e-08	-3.747e-08	-2.391e-08	-9.428e-09
-0.352	6.117e-09	-1.017e-07	-8.938e-08	-7.708e-08	-6.423e-08	-5.721e-08	-3.766e-08	-2.411e-08	-9.614e-09
-0.351	5.815e-09	-1.02e-07	-8.992e-08	-7.772e-08	-6.467e-08	-5.77e-08	-3.812e-08	-2.453e-08	-9.987e-09
-0.35	5.555e-09	-1.029e-07	-9.07e-08	-7.834e-08	-6.535e-08	-5.809e-08	-3.848e-08	-2.487e-08	-1.033e-08
-0.349	5.31e-09	-1.03e-07	-9.065e-08	-7.841e-08	-6.548e-08	-5.844e-08	-3.878e-08	-2.507e-08	-1.051e-08
-0.348	5.012e-09	-1.036e-07	-9.142e-08	-7.898e-08	-6.602e-08	-5.891e-08	-3.921e-08	-2.546e-08	-1.084e-08
-0.347	4.793e-09	-1.041e-07	-9.183e-08	-7.941e-08	-6.644e-08	-5.916e-08	-3.941e-08	-2.574e-08	-1.113e-08
-0.346	4.536e-09	-1.044e-07	-9.199e-08	-7.975e-08	-6.671e-08	-5.961e-08	-3.977e-08	-2.602e-08	-1.134e-08
-0.345	4.248e-09	-1.051e-07	-9.288e-08	-8.031e-08	-6.73e-08	-6.001e-08	-4.019e-08	-2.644e-08	-1.177e-08
-0.344	4.013e-09	-1.054e-07	-9.301e-08	-8.055e-08	-6.753e-08	-6.029e-08	-4.044e-08	-2.667e-08	-1.192e-08
-0.343	3.737e-09	-1.059e-07	-9.344e-08	-8.108e-08	-6.793e-08	-6.085e-08	-4.087e-08	-2.703e-08	-1.227e-08
-0.342	3.515e-09	-1.064e-07	-9.43e-08	-8.165e-08	-6.854e-08	-6.12e-08	-4.118e-08	-2.73e-08	-1.261e-08
-0.341	3.282e-09	-1.07e-07	-9.421e-08	-8.179e-08	-6.864e-08	-6.153e-08	-4.147e-08	-2.756e-08	-1.278e-08
-0.34	2.991e-09	-1.074e-07	-9.495e-08	-8.234e-08	-6.922e-08	-6.201e-08	-4.195e-08	-2.795e-08	-1.312e-08
-0.339	2.774e-09	-1.078e-07	-9.544e-08	-8.294e-08	-6.966e-08	-6.226e-08	-4.215e-08	-2.816e-08	-1.337e-08
-0.338	2.504e-09	-1.083e-07	-9.562e-08	-8.309e-08	-6.998e-08	-6.272e-08	-4.258e-08	-2.855e-08	-1.358e-08
-0.337	2.253e-09	-1.09e-07	-9.659e-08	-8.382e-08	-7.051e-08	-6.308e-08	-4.298e-08	-2.895e-08	-1.396e-08
-0.336	2.053e-09	-1.091e-07	-9.65e-08	-8.392e-08	-7.078e-08	-6.336e-08	-4.307e-08	-2.913e-08	-1.416e-08
-0.335	1.804e-09	-1.097e-07	-9.706e-08	-8.434e-08	-7.114e-08	-6.384e-08	-4.352e-08	-2.955e-08	-1.447e-08
-0.334	1.562e-09	-1.104e-07	-9.79e-08	-8.5e-08	-7.18e-08	-6.416e-08	-4.387e-08	-2.983e-08	-1.482e-08
-0.333	1.373e-09	-1.102e-07	-9.769e-08	-8.503e-08	-7.173e-08	-6.444e-08	-4.412e-08	-2.998e-08	-1.491e-08
-0.332	1.083e-09	-1.113e-07	-9.859e-08	-8.576e-08	-7.24e-08	-6.498e-08	-4.457e-08	-3.042e-08	-1.532e-08
-0.331	8.53e-10	-1.117e-07	-9.897e-08	-8.622e-08	-7.298e-08	-6.526e-08	-4.482e-08	-3.069e-08	-1.555e-08
-0.33	6.344e-10	-1.119e-07	-9.927e-08	-8.644e-08	-7.32e-08	-6.567e-08	-4.521e-08	-3.103e-08	-1.577e-08
-0.329	3.734e-10	-1.129e-07	-1.002e-07	-8.719e-08	-7.373e-08	-6.603e-08	-4.569e-08	-3.139e-08	-1.613e-08
-0.328	1.95e-10	-1.131e-07	-1.002e-07	-8.733e-08	-7.41e-08	-6.638e-08	-4.587e-08	-3.158e-08	-1.635e-08
-0.327	-9.12e-11	-1.135e-07	-1.008e-07	-8.784e-08	-7.441e-08	-6.682e-08	-4.624e-08	-3.194e-08	-1.663e-08
-0.326	-2.697e-10	-1.142e-07	-1.016e-07	-8.852e-08	-7.513e-08	-6.718e-08	-4.66e-08	-3.228e-08	-1.696e-08
-0.325	-5.267e-10	-1.148e-07	-1.017e-07	-8.88e-08	-7.525e-08	-6.758e-08	-4.693e-08	-3.249e-08	-1.718e-08
-0.324	-7.767e-10	-1.151e-07	-1.023e-07	-8.919e-08	-7.582e-08	-6.807e-08	-4.737e-08	-3.287e-08	-1.752e-08
-0.323	-9.253e-10	-1.159e-07	-1.028e-07	-8.975e-08	-7.617e-08	-6.833e-08	-4.762e-08	-3.31e-08	-1.772e-08
-0.322	-1.211e-09	-1.162e-07	-1.032e-07	-9.024e-08	-7.666e-08	-6.878e-08	-4.801e-08	-3.336e-08	-1.804e-08
-0.321	-1.428e-09	-1.17e-07	-1.041e-07	-9.081e-08	-7.715e-08	-6.922e-08	-4.847e-08	-3.373e-08	-1.838e-08
-0.32	-1.61e-09	-1.172e-07	-1.042e-07	-9.088e-08	-7.737e-08	-6.945e-08	-4.856e-08	-3.386e-08	-1.848e-08
-0.319	-1.91e-09	-1.179e-07	-1.047e-07	-9.164e-08	-7.789e-08	-7.001e-08	-4.912e-08	-3.422e-08	-1.885e-08
-0.318	-2.115e-09	-1.188e-07	-1.058e-07	-9.227e-08	-7.873e-08	-7.041e-08	-4.948e-08	-3.456e-08	-1.916e-08
-0.317	-2.321e-09	-1.19e-07	-1.058e-07	-9.26e-08	-7.872e-08	-7.077e-08	-4.982e-08	-3.488e-08	-1.937e-08
-0.316	-2.581e-09	-1.2e-07	-1.065e-07	-9.317e-08	-7.949e-08	-7.139e-08	-5.029e-08	-3.534e-08	-1.975e-08
-0.315	-2.763e-09	-1.203e-07	-1.073e-07	-9.387e-08	-7.995e-08	-7.17e-08	-5.061e-08	-3.561e-08	-2.001e-08
-0.314	-3.029e-09	-1.21e-07	-1.076e-07	-9.422e-08	-8.046e-08	-7.23e-08	-5.104e-08	-3.594e-08	-2.027e-08
-0.313	-3.29e-09	-1.22e-07	-1.087e-07	-9.504e-08	-8.104e-08	-7.277e-08	-5.151e-08	-3.641e-08	-2.068e-08
-0.312	-3.47e-09	-1.223e-07	-1.09e-07	-9.538e-08	-8.144e-08	-7.311e-08	-5.172e-08	-3.664e-08	-2.083e-08
-0.311	-3.73e-09	-1.23e-07	-1.096e-07	-9.609e-08	-8.198e-08	-7.371e-08	-5.228e-08	-3.707e-08	-2.119e-08
-0.31	-3.954e-09	-1.241e-07	-1.107e-07	-9.69e-08	-8.279e-08	-7.412e-08	-5.267e-08	-3.751e-08	-2.158e-08
-0.309	-4.186e-09	-1.246e-07	-1.109e-07	-9.728e-08	-8.312e-08	-7.466e-08	-5.313e-08	-3.779e-08	-2.178e-08
-0.308	-4.479e-09	-1.256e-07	-1.12e-07	-9.825e-08	-8.409e-08	-7.531e-08	-5.376e-08	-3.834e-08	-2.222e-08
-0.307	-4.782e-09	-1.268e-07	-1.13e-07	-9.9e-08	-8.48e-08	-7.6e-08	-5.436e-08	-3.885e-08	-2.265e-08
-0.306	-4.981e-09	-1.272e-07	-1.135e-07	-9.947e-08	-8.527e-08	-7.638e-08	-5.478e-08	-3.911e-08	-2.288e-08
-0.305	-5.205e-09	-1.284e-07	-1.145e-07	-1.004e-07	-8.602e-08	-7.7e-08	-5.534e-08	-3.962e-08	-2.327e-08
-0.304	-5.421e-09	-1.286e-07	-1.149e-07	-1.009e-07	-8.644e-08	-7.74e-08	-5.559e-08	-3.984e-08	-2.346e-08
-0.303	-5.719e-09	-1.297e-07	-1.158e-07	-1.016e-07	-8.71e-08	-7.809e-08	-5.622e-08	-4.045e-08	-2.39e-08
-0.302	-5.951e-09	-1.31e-07	-1.171e-07	-1.027e-07	-8.808e-08	-7.862e-08	-5.678e-08	-4.09e-08	-2.432e-08
-0.301	-6.201e-09	-1.315e-07	-1.175e-07	-1.032e-07	-8.857e-08	-7.926e-08	-5.726e-08	-4.131e-08	-2.457e-08
-0.3	-6.524e-09	-1.329e-07	-1.186e-07	-1.042e-07	-8.948e-08	-8.006e-08	-5.8e-08	-4.188e-08	-2.506e-08
-0.299	-6.706e-09	-1.338e-07	-1.197e-07	-1.051e-07	-9.032e-08	-8.054e-08	-5.847e-08	-4.225e-08	-2.548e-08
-0.298	-7.018e-09	-1.349e-07	-1.204e-07	-1.059e-07	-9.096e-08	-8.136e-08	-5.909e-08	-4.278e-08	-2.573e-08
-0.297	-7.331e-09	-1.362e-07	-1.219e-07	-1.073e-07	-9.212e-08	-8.209e-08	-5.986e-08	-4.346e-08	-2.631e-08
-0.296	-7.57e-09	-1.373e-07	-1.226e-07	-1.078e-07	-9.273e-08	-8.278e-08	-6.038e-08	-4.391e-08	-2.661e-08
-0.295	-7.892e-09	-1.383e-07	-1.237e-07	-1.089e-07	-9.354e-08	-8.366e-08	-6.115e-08	-4.45e-08	-2.707e-08
-0.294	-8.165e-09	-1.399e-07	-1.254e-07	-1.104e-07	-9.492e-08	-8.427e-08	-6.18e-08	-4.511e-08	-2.759e-08
-0.293	-8.48e-09	-1.411e-07	-1.262e-07	-1.111e-07	-9.567e-08	-8.522e-08	-6.261e-08	-4.566e-08	-2.802e-08
-0.292	-8.823e-09	-1.426e-07	-1.277e-07	-1.124e-07	-9.679e-08	-8.619e-08	-6.349e-08	-4.643e-08	-2.852e-08
-0.291	-9.091e-09	-1.44e-07	-1.291e-07	-1.137e-07	-9.795e-08	-8.702e-08	-6.409e-08	-4.695e-08	-2.901e-08
-0.29	-9.451e-09	-1.454e-07	-1.302e-07	-1.149e-07	-9.896e-08	-8.806e-08	-6.507e-08	-4.766e-08	-2.952e-08
-0.289	-9.805e-09	-1.473e-07	-1.321e-07	-1.164e-07	-1.003e-07	-8.904e-08	-6.591e-08	-4.845e-08	-3.009e-08
-0.288	-1.01e-08	-1.485e-07	-1.331e-07	-1.174e-07	-1.014e-07	-8.995e-08	-6.656e-08	-4.906e-08	-3.057e-08
-0.287	-1.047e-08	-1.505e-07	-1.347e-07	-1.191e-07	-1.026e-07	-9.111e-08	-6.77e-08	-4.976e-08	-3.123e-08
-0.286	-1.083e-08	-1.525e-07	-1.368e-07	-1.207e-07	-1.042e-07	-9.211e-08	-6.862e-08	-5.063e-08	-3.182e-08
-0.285	-1.119e-08	-1.539e-07	-1.379e-07	-1.217e-07	-1.051e-07	-9.321e-08	-6.95e-08	-5.135e-08	-3.232e-08
-0.284	-1.159e-08	-1.563e-07	-1.4e-07	-1.237e-07	-1.067e-07	-9.451e-08	-7.074e-08	-5.229e-08	-3.296e-08
-0.283	-1.19e-08	-1.578e-07	-1.417e-07	-1.252e-07	-1.082e-07	-9.559e-08	-7.166e-08	-5.302e-08	-3.344e-08
-0.282	-1.232e-08	-1.595e-07	-1.431e-07	-1.266e-07	-1.095e-07	-9.686e-08	-7.28e-08	-5.384e-08	-3.391e-08
-0.281	-1.27e-08	-1.621e-07	-1.456e-07	-1.286e-07	-1.112e-07	-9.818e-08	-7.399e-08	-5.489e-08	-3.474e-08
-0.28	-1.309e-08	-1.641e-07	-1.471e-07	-1.301e-07	-1.126e-07	-9.947e-08	-7.494e-08	-5.57e-08	-3.531e-08
-0.279	-1.354e-08	-1.659e-07	-1.492e-07	-1.319e-07	-1.142e-07	-1.01e-07	-7.629e-08	-5.666e-08	-3.602e-08
-0.278	-1.393e-08	-1.69e-07	-1.517e-07	-1.34e-07	-1.162e-07	-1.022e-07	-7.743e-08	-5.762e-08	-3.676e-08
-0.277	-1.436e-08	-1.705e-07	-1.534e-07	-1.358e-07	-1.174e-07	-1.037e-07	-7.862e-08	-5.857e-08	-3.739e-08
-0.276	-1.485e-08	-1.731e-07	-1.557e-07	-1.379e-07	-1.195e-07	-1.053e-07	-7.999e-08	-5.964e-08	-3.827e-08
-0.275	-1.521e-08	-1.757e-07	-1.579e-07	-1.397e-07	-1.211e-07	-1.067e-07	-8.107e-08	-6.049e-08	-3.889e-08
-0.274	-1.569e-08	-1.778e-07	-1.6e-07	-1.416e-07	-1.229e-07	-1.084e-07	-8.244e-08	-6.163e-08	-3.967e-08
-0.273	-1.616e-08	-1.808e-07	-1.627e-07	-1.44e-07	-1.25e-07	-1.1e-07	-8.386e-08	-6.275e-08	-4.052e-08
-0.272	-1.656e-08	-1.826e-07	-1.645e-07	-1.456e-07	-1.264e-07	-1.114e-07	-8.496e-08	-6.36e-08	-4.109e-08
-0.271	-1.703e-08	-1.856e-07	-1.669e-07	-1.478e-07	-1.283e-07	-1.133e-07	-8.642e-08	-6.479e-08	-4.202e-08
-0.27	-1.75e-08	-1.882e-07	-1.697e-07	-1.504e-07	-1.305e-07	-1.148e-07	-8.778e-08	-6.586e-08	-4.283e-08
-0.269	-1.79e-08	-1.904e-07	-1.712e-07	-1.522e-07	-1.319e-07	-1.164e-07	-8.893e-08	-6.671e-08	-4.335e-08
-0.268	-1.842e-08	-1.931e-07	-1.741e-07	-1.544e-07	-1.341e-07	-1.182e-07	-9.037e-08	-6.804e-08	-4.432e-08
-0.267	-1.881e-08	-1.956e-07	-1.764e-07	-1.565e-07	-1.359e-07	-1.198e-07	-9.167e-08	-6.895e-08	-4.502e-08
-0.266	-1.929e-08	-1.983e-07	-1.786e-07	-1.586e-07	-1.377e-07	-1.216e-07	-9.305e-08	-7.006e-08	-4.571e-08
-0.265	-1.976e-08	-2.012e-07	-1.813e-07	-1.608e-07	-1.399e-07	-1.234e-07	-9.448e-08	-7.128e-08	-4.663e-08
-0.264	-2.014e-08	-2.032e-07	-1.834e-07	-1.628e-07	-1.414e-07	-1.249e-07	-9.555e-08	-7.212e-08	-4.721e-08
-0.263	-2.06e-08	-2.059e-07	-1.857e-07	-1.649e-07	-1.432e-07	-1.268e-07	-9.701e-08	-7.326e-08	-4.795e-08
-0.262	-2.098e-08	-2.088e-07	-1.884e-07	-1.672e-07	-1.452e-07	-1.283e-07	-9.818e-08	-7.428e-08	-4.875e-08
-0.261	-2.136e-08	-2.106e-07	-1.899e-07	-1.688e-07	-1.465e-07	-1.299e-07	-9.94e-08	-7.514e-08	-4.928e-08
-0.26	-2.181e-08	-2.135e-07	-1.922e-07	-1.709e-07	-1.485e-07	-1.317e-07	-1.007e-07	-7.617e-08	-5.005e-08
-0.259	-2.213e-08	-2.155e-07	-1.941e-07	-1.725e-07	-1.501e-07	-1.33e-07	-1.017e-07	-7.683e-08	-5.06e-08
-0.258	-2.249e-08	-2.175e-07	-1.962e-07	-1.743e-07	-1.515e-07	-1.346e-07	-1.028e-07	-7.773e-08	-5.115e-08
-0.257	-2.286e-08	-2.203e-07	-1.983e-07	-1.763e-07	-1.531e-07	-1.361e-07	-1.039e-07	-7.864e-08	-5.181e-08
-0.256	-2.313e-08	-2.218e-07	-1.999e-07	-1.775e-07	-1.543e-07	-1.374e-07	-1.047e-07	-7.922e-08	-5.217e-08
-0.255	-2.348e-08	-2.237e-07	-2.016e-07	-1.793e-07	-1.558e-07	-1.39e-07	-1.058e-07	-7.997e-08	-5.271e-08
-0.254	-2.37e-08	-2.258e-07	-2.036e-07	-1.807e-07	-1.572e-07	-1.401e-07	-1.065e-07	-8.065e-08	-5.318e-08
-0.253	-2.392e-08	-2.272e-07	-2.044e-07	-1.815e-07	-1.578e-07	-1.413e-07	-1.071e-07	-8.098e-08	-5.341e-08
-0.252	-2.42e-08	-2.288e-07	-2.059e-07	-1.829e-07	-1.591e-07	-1.425e-07	-1.079e-07	-8.167e-08	-5.383e-08
-0.251	-2.433e-08	-2.302e-07	-2.072e-07	-1.839e-07	-1.597e-07	-1.433e-07	-1.083e-07	-8.193e-08	-5.404e-08
-0.25	-2.454e-08	-2.312e-07	-2.078e-07	-1.847e-07	-1.604e-07	-1.442e-07	-1.088e-07	-8.239e-08	-5.432e-08
-0.249	-2.469e-08	-2.327e-07	-2.093e-07	-1.857e-07	-1.614e-07	-1.452e-07	-1.093e-07	-8.281e-08	-5.465e-08
-0.248	-2.477e-08	-2.332e-07	-2.095e-07	-1.861e-07	-1.614e-07	-1.457e-07	-1.096e-07	-8.274e-08	-5.461e-08
-0.247	-2.492e-08	-2.338e-07	-2.102e-07	-1.866e-07	-1.62e-07	-1.464e-07	-1.099e-07	-8.297e-08	-5.476e-08
-0.246	-2.493e-08	-2.346e-07	-2.109e-07	-1.87e-07	-1.624e-07	-1.467e-07	-1.1e-07	-8.314e-08	-5.486e-08
-0.245	-2.497e-08	-2.347e-07	-2.109e-07	-1.87e-07	-1.621e-07	-1.471e-07	-1.099e-07	-8.302e-08	-5.472e-08
-0.244	-2.504e-08	-2.352e-07	-2.111e-07	-1.871e-07	-1.623e-07	-1.475e-07	-1.1e-07	-8.309e-08	-5.483e-08
-0.243	-2.494e-08	-2.345e-07	-2.109e-07	-1.869e-07	-1.62e-07	-1.474e-07	-1.096e-07	-8.272e-08	-5.456e-08
-0.242	-2.496e-08	-2.349e-07	-2.106e-07	-1.867e-07	-1.619e-07	-1.476e-07	-1.096e-07	-8.266e-08	-5.449e-08
-0.241	-2.494e-08	-2.346e-07	-2.107e-07	-1.867e-07	-1.616e-07	-1.476e-07	-1.094e-07	-8.256e-08	-5.443e-08
-0.24	-2.481e-08	-2.336e-07	-2.097e-07	-1.856e-07	-1.609e-07	-1.473e-07	-1.088e-07	-8.199e-08	-5.405e-08
-0.239	-2.477e-08	-2.333e-07	-2.092e-07	-1.852e-07	-1.602e-07	-1.472e-07	-1.084e-07	-8.18e-08	-5.381e-08
-0.238	-2.464e-08	-2.327e-07	-2.088e-07	-1.846e-07	-1.599e-07	-1.467e-07	-1.08e-07	-8.138e-08	-5.36e-08
-0.237	-2.449e-08	-2.315e-07	-2.074e-07	-1.834e-07	-1.588e-07	-1.462e-07	-1.073e-07	-8.083e-08	-5.319e-08
-0.236	-2.444e-08	-2.305e-07	-2.066e-07	-1.827e-07	-1.581e-07	-1.458e-07	-1.068e-07	-8.051e-08	-5.299e-08
-0.235	-2.42e-08	-2.293e-07	-2.054e-07	-1.817e-07	-1.571e-07	-1.449e-07	-1.06e-07	-7.977e-08	-5.252e-08
-0.234	-2.405e-08	-2.276e-07	-2.04e-07	-1.803e-07	-1.56e-07	-1.444e-07	-1.053e-07	-7.917e-08	-5.211e-08
-0.233	-2.391e-08	-2.267e-07	-2.031e-07	-1.795e-07	-1.549e-07	-1.435e-07	-1.046e-07	-7.871e-08	-5.184e-08
-0.232	-2.369e-08	-2.246e-07	-2.013e-07	-1.776e-07	-1.536e-07	-1.425e-07	-1.036e-07	-7.79e-08	-5.123e-08
-0.231	-2.352e-08	-2.229e-07	-1.996e-07	-1.762e-07	-1.522e-07	-1.417e-07	-1.028e-07	-7.732e-08	-5.086e-08
-0.23	-2.327e-08	-2.216e-07	-1.984e-07	-1.751e-07	-1.513e-07	-1.405e-07	-1.017e-07	-7.658e-08	-5.045e-08
-0.229	-2.309e-08	-2.195e-07	-1.964e-07	-1.734e-07	-1.496e-07	-1.395e-07	-1.009e-07	-7.587e-08	-4.991e-08
-0.228	-2.294e-08	-2.18e-07	-1.949e-07	-1.72e-07	-1.486e-07	-1.386e-07	-1.001e-07	-7.532e-08	-4.959e-08
-0.227	-2.27e-08	-2.158e-07	-1.932e-07	-1.705e-07	-1.47e-07	-1.373e-07	-9.89e-08	-7.443e-08	-4.899e-08
-0.226	-2.254e-08	-2.139e-07	-1.912e-07	-1.688e-07	-1.455e-07	-1.363e-07	-9.811e-08	-7.374e-08	-4.856e-08
-0.225	-2.235e-08	-2.122e-07	-1.899e-07	-1.674e-07	-1.443e-07	-1.351e-07	-9.722e-08	-7.314e-08	-4.821e-08
-0.224	-2.211e-08	-2.099e-07	-1.879e-07	-1.654e-07	-1.427e-07	-1.338e-07	-9.604e-08	-7.219e-08	-4.756e-08
-0.223	-2.195e-08	-2.08e-07	-1.861e-07	-1.64e-07	-1.413e-07	-1.327e-07	-9.524e-08	-7.158e-08	-4.715e-08
-0.222	-2.174e-08	-2.06e-07	-1.846e-07	-1.625e-07	-1.402e-07	-1.315e-07	-9.425e-08	-7.081e-08	-4.682e-08
-0.221	-2.154e-08	-2.038e-07	-1.823e-07	-1.605e-07	-1.384e-07	-1.303e-07	-9.321e-08	-7.001e-08	-4.622e-08
-0.22	-2.137e-08	-2.019e-07	-1.806e-07	-1.592e-07	-1.37e-07	-1.292e-07	-9.241e-08	-6.952e-08	-4.583e-08
-0.219	-2.114e-08	-1.998e-07	-1.788e-07	-1.576e-07	-1.358e-07	-1.278e-07	-9.13e-08	-6.867e-08	-4.539e-08
-0.218	-2.098e-08	-1.976e-07	-1.766e-07	-1.556e-07	-1.342e-07	-1.267e-07	-9.051e-08	-6.798e-08	-4.49e-08
-0.217	-2.082e-08	-1.961e-07	-1.754e-07	-1.545e-07	-1.331e-07	-1.255e-07	-8.97e-08	-6.747e-08	-4.464e-08
-0.216	-2.065e-08	-1.936e-07	-1.733e-07	-1.525e-07	-1.315e-07	-1.242e-07	-8.868e-08	-6.67e-08	-4.414e-08
-0.215	-2.052e-08	-1.921e-07	-1.716e-07	-1.511e-07	-1.304e-07	-1.231e-07	-8.792e-08	-6.619e-08	-4.375e-08
-0.214	-2.036e-08	-1.903e-07	-1.703e-07	-1.499e-07	-1.293e-07	-1.219e-07	-8.704e-08	-6.559e-08	-4.353e-08
-0.213	-2.024e-08	-1.883e-07	-1.682e-07	-1.483e-07	-1.278e-07	-1.208e-07	-8.63e-08	-6.497e-08	-4.308e-08
-0.212	-2.015e-08	-1.868e-07	-1.67e-07	-1.47e-07	-1.269e-07	-1.199e-07	-8.563e-08	-6.453e-08	-4.285e-08
-0.211	-1.993e-08	-1.848e-07	-1.652e-07	-1.455e-07	-1.256e-07	-1.186e-07	-8.476e-08	-6.392e-08	-4.246e-08
-0.21	-1.984e-08	-1.831e-07	-1.636e-07	-1.441e-07	-1.246e-07	-1.176e-07	-8.416e-08	-6.34e-08	-4.214e-08
-0.209	-1.979e-08	-1.818e-07	-1.625e-07	-1.431e-07	-1.235e-07	-1.166e-07	-8.351e-08	-6.303e-08	-4.192e-08
-0.208	-1.962e-08	-1.796e-07	-1.607e-07	-1.415e-07	-1.223e-07	-1.155e-07	-8.269e-08	-6.239e-08	-4.147e-08
-0.207	-1.955e-08	-1.783e-07	-1.593e-07	-1.405e-07	-1.213e-07	-1.147e-07	-8.217e-08	-6.205e-08	-4.129e-08
-0.206	-1.945e-08	-1.771e-07	-1.584e-07	-1.397e-07	-1.207e-07	-1.137e-07	-8.155e-08	-6.165e-08	-4.115e-08
-0.205	-1.937e-08	-1.753e-07	-1.567e-07	-1.381e-07	-1.195e-07	-1.129e-07	-8.098e-08	-6.125e-08	-4.083e-08
-0.204	-1.933e-08	-1.74e-07	-1.558e-07	-1.373e-07	-1.188e-07	-1.121e-07	-8.044e-08	-6.092e-08	-4.068e-08
-0.203	-1.921e-08	-1.727e-07	-1.544e-07	-1.364e-07	-1.178e-07	-1.111e-07	-7.982e-08	-6.046e-08	-4.044e-08
-0.202	-1.915e-08	-1.711e-07	-1.532e-07	-1.35e-07	-1.169e-07	-1.104e-07	-7.94e-08	-6.012e-08	-4.019e-08
-0.201	-1.909e-08	-1.703e-07	-1.524e-07	-1.345e-07	-1.163e-07	-1.097e-07	-7.901e-08	-5.988e-08	-4.004e-08
-0.2	-1.902e-08	-1.688e-07	-1.511e-07	-1.334e-07	-1.153e-07	-1.088e-07	-7.841e-08	-5.946e-08	-3.981e-08
-0.199	-1.898e-08	-1.677e-07	-1.5e-07	-1.325e-07	-1.146e-07	-1.082e-07	-7.81e-08	-5.922e-08	-3.967e-08
-0.198	-1.893e-08	-1.666e-07	-1.493e-07	-1.319e-07	-1.143e-07	-1.075e-07	-7.767e-08	-5.901e-08	-3.965e-08
-0.197	-1.889e-08	-1.657e-07	-1.48e-07	-1.309e-07	-1.134e-07	-1.069e-07	-7.729e-08	-5.868e-08	-3.939e-08
-0.196	-1.891e-08	-1.645e-07	-1.473e-07	-1.303e-07	-1.129e-07	-1.063e-07	-7.704e-08	-5.851e-08	-3.932e-08
-0.195	-1.881e-08	-1.635e-07	-1.464e-07	-1.296e-07	-1.122e-07	-1.055e-07	-7.649e-08	-5.819e-08	-3.915e-08
-0.194	-1.883e-08	-1.628e-07	-1.455e-07	-1.289e-07	-1.117e-07	-1.051e-07	-7.623e-08	-5.798e-08	-3.901e-08
-0.193	-1.881e-08	-1.619e-07	-1.451e-07	-1.285e-07	-1.113e-07	-1.046e-07	-7.604e-08	-5.791e-08	-3.903e-08
-0.192	-1.874e-08	-1.606e-07	-1.439e-07	-1.275e-07	-1.106e-07	-1.039e-07	-7.557e-08	-5.754e-08	-3.875e-08
-0.191	-1.877e-08	-1.602e-07	-1.434e-07	-1.271e-07	-1.102e-07	-1.036e-07	-7.541e-08	-5.751e-08	-3.876e-08
-0.19	-1.877e-08	-1.597e-07	-1.431e-07	-1.266e-07	-1.1e-07	-1.031e-07	-7.514e-08	-5.737e-08	-3.878e-08
-0.189	-1.874e-08	-1.584e-07	-1.421e-07	-1.259e-07	-1.092e-07	-1.026e-07	-7.479e-08	-5.715e-08	-3.856e-08
-0.188	-1.875e-08	-1.583e-07	-1.418e-07	-1.256e-07	-1.091e-07	-1.023e-07	-7.474e-08	-5.708e-08	-3.859e-08
-0.187	-1.876e-08	-1.574e-07	-1.411e-07	-1.252e-07	-1.088e-07	-1.018e-07	-7.446e-08	-5.688e-08	-3.853e-08
-0.186	-1.877e-08	-1.567e-07	-1.404e-07	-1.247e-07	-1.084e-07	-1.015e-07	-7.43e-08	-5.678e-08	-3.844e-08
-0.185	-1.879e-08	-1.565e-07	-1.404e-07	-1.247e-07	-1.081e-07	-1.012e-07	-7.425e-08	-5.684e-08	-3.851e-08
-0.184	-1.879e-08	-1.555e-07	-1.396e-07	-1.238e-07	-1.076e-07	-1.008e-07	-7.395e-08	-5.657e-08	-3.837e-08
-0.183	-1.881e-08	-1.551e-07	-1.391e-07	-1.235e-07	-1.074e-07	-1.006e-07	-7.392e-08	-5.652e-08	-3.833e-08
-0.182	-1.882e-08	-1.549e-07	-1.391e-07	-1.235e-07	-1.074e-07	-1.002e-07	-7.366e-08	-5.65e-08	-3.839e-08
-0.181	-1.883e-08	-1.542e-07	-1.382e-07	-1.229e-07	-1.069e-07	-9.989e-08	-7.354e-08	-5.637e-08	-3.83e-08
-0.18	-1.889e-08	-1.537e-07	-1.381e-07	-1.226e-07	-1.067e-07	-9.977e-08	-7.354e-08	-5.639e-08	-3.833e-08
-0.179	-1.884e-08	-1.534e-07	-1.377e-07	-1.223e-07	-1.065e-07	-9.925e-08	-7.323e-08	-5.619e-08	-3.826e-08
-0.178	-1.89e-08	-1.529e-07	-1.373e-07	-1.223e-07	-1.063e-07	-9.923e-08	-7.332e-08	-5.624e-08	-3.83e-08
-0.177	-1.896e-08	-1.53e-07	-1.373e-07	-1.221e-07	-1.062e-07	-9.91e-08	-7.33e-08	-5.63e-08	-3.839e-08
-0.176	-1.896e-08	-1.522e-07	-1.366e-07	-1.215e-07	-1.058e-07	-9.874e-08	-7.307e-08	-5.609e-08	-3.825e-08
-0.175	-1.901e-08	-1.519e-07	-1.366e-07	-1.215e-07	-1.058e-07	-9.867e-08	-7.312e-08	-5.618e-08	-3.831e-08
-0.174	-1.903e-08	-1.519e-07	-1.366e-07	-1.214e-07	-1.059e-07	-9.846e-08	-7.306e-08	-5.618e-08	-3.839e-08
-0.173	-1.905e-08	-1.514e-07	-1.361e-07	-1.21e-07	-1.055e-07	-9.829e-08	-7.295e-08	-5.611e-08	-3.831e-08
-0.172	-1.912e-08	-1.513e-07	-1.36e-07	-1.212e-07	-1.055e-07	-9.827e-08	-7.303e-08	-5.617e-08	-3.84e-08
-0.171	-1.913e-08	-1.509e-07	-1.36e-07	-1.211e-07	-1.055e-07	-9.806e-08	-7.287e-08	-5.612e-08	-3.832e-08
-0.17	-1.918e-08	-1.508e-07	-1.354e-07	-1.206e-07	-1.052e-07	-9.795e-08	-7.29e-08	-5.607e-08	-3.839e-08
-0.169	-1.924e-08	-1.507e-07	-1.356e-07	-1.209e-07	-1.054e-07	-9.782e-08	-7.296e-08	-5.62e-08	-3.853e-08
-0.168	-1.923e-08	-1.503e-07	-1.352e-07	-1.205e-07	-1.051e-07	-9.762e-08	-7.283e-08	-5.613e-08	-3.844e-08
-0.167	-1.932e-08	-1.501e-07	-1.35e-07	-1.204e-07	-1.049e-07	-9.767e-08	-7.286e-08	-5.614e-08	-3.847e-08
-0.166	-1.932e-08	-1.501e-07	-1.353e-07	-1.205e-07	-1.051e-07	-9.75e-08	-7.283e-08	-5.62e-08	-3.853e-08
-0.165	-1.938e-08	-1.498e-07	-1.349e-07	-1.202e-07	-1.049e-07	-9.747e-08	-7.282e-08	-5.617e-08	-3.847e-08
-0.164	-1.947e-08	-1.497e-07	-1.349e-07	-1.203e-07	-1.049e-07	-9.748e-08	-7.292e-08	-5.631e-08	-3.867e-08
-0.163	-1.946e-08	-1.497e-07	-1.347e-07	-1.202e-07	-1.05e-07	-9.726e-08	-7.277e-08	-5.623e-08	-3.867e-08
-0.162	-1.952e-08	-1.492e-07	-1.346e-07	-1.2e-07	-1.049e-07	-9.726e-08	-7.283e-08	-5.625e-08	-3.868e-08
-0.161	-1.96e-08	-1.498e-07	-1.348e-07	-1.203e-07	-1.05e-07	-9.725e-08	-7.301e-08	-5.642e-08	-3.879e-08
-0.16	-1.962e-08	-1.491e-07	-1.345e-07	-1.2e-07	-1.048e-07	-9.712e-08	-7.287e-08	-5.632e-08	-3.873e-08
-0.159	-1.969e-08	-1.492e-07	-1.344e-07	-1.2e-07	-1.048e-07	-9.72e-08	-7.299e-08	-5.642e-08	-3.882e-08
-0.158	-1.973e-08	-1.494e-07	-1.347e-07	-1.201e-07	-1.051e-07	-9.712e-08	-7.301e-08	-5.649e-08	-3.897e-08
-0.157	-1.976e-08	-1.489e-07	-1.343e-07	-1.2e-07	-1.048e-07	-9.708e-08	-7.299e-08	-5.645e-08	-3.888e-08
-0.156	-1.983e-08	-1.491e-07	-1.344e-07	-1.2e-07	-1.049e-07	-9.713e-08	-7.31e-08	-5.661e-08	-3.901e-08
-0.155	-1.984e-08	-1.492e-07	-1.345e-07	-1.201e-07	-1.05e-07	-9.702e-08	-7.307e-08	-5.658e-08	-3.902e-08
-0.154	-1.993e-08	-1.49e-07	-1.343e-07	-1.201e-07	-1.05e-07	-9.702e-08	-7.318e-08	-5.668e-08	-3.908e-08
-0.153	-1.999e-08	-1.492e-07	-1.346e-07	-1.203e-07	-1.051e-07	-9.719e-08	-7.329e-08	-5.683e-08	-3.923e-08
-0.152	-2.001e-08	-1.491e-07	-1.344e-07	-1.2e-07	-1.05e-07	-9.711e-08	-7.323e-08	-5.673e-08	-3.919e-08
-0.151	-2.008e-08	-1.488e-07	-1.342e-07	-1.2e-07	-1.05e-07	-9.72e-08	-7.33e-08	-5.687e-08	-3.926e-08
-0.15	-2.012e-08	-1.492e-07	-1.346e-07	-1.204e-07	-1.053e-07	-9.716e-08	-7.339e-08	-5.693e-08	-3.939e-08
-0.149	-2.017e-08	-1.49e-07	-1.343e-07	-1.201e-07	-1.05e-07	-9.71e-08	-7.339e-08	-5.692e-08	-3.933e-08
-0.148	-2.024e-08	-1.489e-07	-1.344e-07	-1.202e-07	-1.052e-07	-9.72e-08	-7.356e-08	-5.709e-08	-3.94e-08
-0.147	-2.027e-08	-1.49e-07	-1.345e-07	-1.203e-07	-1.053e-07	-9.71e-08	-7.349e-08	-5.704e-08	-3.949e-08
-0.146	-2.032e-08	-1.49e-07	-1.343e-07	-1.202e-07	-1.053e-07	-9.723e-08	-7.358e-08	-5.711e-08	-3.955e-08
-0.145	-2.038e-08	-1.493e-07	-1.347e-07	-1.204e-07	-1.054e-07	-9.728e-08	-7.377e-08	-5.731e-08	-3.972e-08
-0.144	-2.041e-08	-1.488e-07	-1.344e-07	-1.203e-07	-1.053e-07	-9.72e-08	-7.36e-08	-5.72e-08	-3.969e-08
-0.143	-2.051e-08	-1.493e-07	-1.345e-07	-1.205e-07	-1.053e-07	-9.735e-08	-7.382e-08	-5.738e-08	-3.978e-08
-0.142	-2.055e-08	-1.492e-07	-1.349e-07	-1.205e-07	-1.057e-07	-9.733e-08	-7.386e-08	-5.744e-08	-3.986e-08
-0.141	-2.056e-08	-1.49e-07	-1.343e-07	-1.203e-07	-1.053e-07	-9.729e-08	-7.384e-08	-5.737e-08	-3.981e-08
-0.14	-2.066e-08	-1.494e-07	-1.348e-07	-1.205e-07	-1.057e-07	-9.746e-08	-7.403e-08	-5.758e-08	-3.998e-08
-0.139	-2.069e-08	-1.491e-07	-1.349e-07	-1.207e-07	-1.058e-07	-9.746e-08	-7.398e-08	-5.762e-08	-4.002e-08
-0.138	-2.076e-08	-1.492e-07	-1.346e-07	-1.206e-07	-1.057e-07	-9.757e-08	-7.412e-08	-5.767e-08	-4.004e-08
-0.137	-2.084e-08	-1.496e-07	-1.351e-07	-1.21e-07	-1.059e-07	-9.765e-08	-7.413e-08	-5.785e-08	-4.019e-08
-0.136	-2.085e-08	-1.492e-07	-1.349e-07	-1.207e-07	-1.059e-07	-9.756e-08	-7.416e-08	-5.778e-08	-4.014e-08
-0.135	-2.093e-08	-1.494e-07	-1.349e-07	-1.209e-07	-1.058e-07	-9.778e-08	-7.436e-08	-5.795e-08	-4.027e-08
-0.134	-2.097e-08	-1.498e-07	-1.353e-07	-1.211e-07	-1.062e-07	-9.775e-08	-7.437e-08	-5.801e-08	-4.041e-08
-0.133	-2.102e-08	-1.495e-07	-1.351e-07	-1.211e-07	-1.06e-07	-9.783e-08	-7.441e-08	-5.804e-08	-4.039e-08
-0.132	-2.109e-08	-1.498e-07	-1.353e-07	-1.212e-07	-1.063e-07	-9.8e-08	-7.46e-08	-5.82e-08	-4.05e-08
-0.131	-2.112e-08	-1.497e-07	-1.354e-07	-1.213e-07	-1.064e-07	-9.786e-08	-7.457e-08	-5.814e-08	-4.052e-08
-0.13	-2.118e-08	-1.496e-07	-1.352e-07	-1.213e-07	-1.063e-07	-9.804e-08	-7.472e-08	-5.828e-08	-4.06e-08
-0.129	-2.127e-08	-1.501e-07	-1.356e-07	-1.217e-07	-1.065e-07	-9.816e-08	-7.49e-08	-5.843e-08	-4.073e-08
-0.128	-2.124e-08	-1.497e-07	-1.353e-07	-1.211e-07	-1.064e-07	-9.804e-08	-7.474e-08	-5.831e-08	-4.064e-08
-0.127	-2.135e-08	-1.5e-07	-1.355e-07	-1.214e-07	-1.066e-07	-9.824e-08	-7.499e-08	-5.85e-08	-4.077e-08
-0.126	-2.142e-08	-1.502e-07	-1.359e-07	-1.218e-07	-1.07e-07	-9.833e-08	-7.509e-08	-5.861e-08	-4.094e-08
-0.125	-2.145e-08	-1.502e-07	-1.357e-07	-1.217e-07	-1.066e-07	-9.838e-08	-7.513e-08	-5.861e-08	-4.088e-08
-0.124	-2.155e-08	-1.503e-07	-1.358e-07	-1.219e-07	-1.07e-07	-9.856e-08	-7.535e-08	-5.882e-08	-4.101e-08
-0.123	-2.159e-08	-1.504e-07	-1.361e-07	-1.22e-07	-1.07e-07	-9.852e-08	-7.527e-08	-5.883e-08	-4.11e-08
-0.122	-2.164e-08	-1.505e-07	-1.359e-07	-1.22e-07	-1.071e-07	-9.863e-08	-7.542e-08	-5.889e-08	-4.115e-08
-0.121	-2.172e-08	-1.508e-07	-1.362e-07	-1.223e-07	-1.073e-07	-9.878e-08	-7.557e-08	-5.911e-08	-4.131e-08
-0.12	-2.173e-08	-1.505e-07	-1.362e-07	-1.221e-07	-1.072e-07	-9.881e-08	-7.556e-08	-5.907e-08	-4.126e-08
-0.119	-2.18e-08	-1.508e-07	-1.362e-07	-1.224e-07	-1.073e-07	-9.893e-08	-7.568e-08	-5.918e-08	-4.129e-08
-0.118	-2.184e-08	-1.511e-07	-1.367e-07	-1.225e-07	-1.076e-07	-9.894e-08	-7.578e-08	-5.933e-08	-4.149e-08
-0.117	-2.192e-08	-1.508e-07	-1.365e-07	-1.225e-07	-1.075e-07	-9.901e-08	-7.582e-08	-5.935e-08	-4.149e-08
-0.116	-2.198e-08	-1.514e-07	-1.365e-07	-1.226e-07	-1.077e-07	-9.918e-08	-7.597e-08	-5.951e-08	-4.162e-08
-0.115	-2.198e-08	-1.51e-07	-1.367e-07	-1.227e-07	-1.078e-07	-9.909e-08	-7.587e-08	-5.946e-08	-4.164e-08
-0.114	-2.207e-08	-1.512e-07	-1.366e-07	-1.228e-07	-1.079e-07	-9.932e-08	-7.61e-08	-5.959e-08	-4.176e-08
-0.113	-2.214e-08	-1.516e-07	-1.37e-07	-1.229e-07	-1.081e-07	-9.944e-08	-7.627e-08	-5.978e-08	-4.191e-08
-0.112	-2.217e-08	-1.513e-07	-1.368e-07	-1.23e-07	-1.079e-07	-9.939e-08	-7.619e-08	-5.968e-08	-4.185e-08
-0.111	-2.225e-08	-1.516e-07	-1.37e-07	-1.231e-07	-1.081e-07	-9.964e-08	-7.642e-08	-5.988e-08	-4.193e-08
-0.11	-2.229e-08	-1.519e-07	-1.374e-07	-1.234e-07	-1.085e-07	-9.971e-08	-7.649e-08	-6e-08	-4.211e-08
-0.109	-2.236e-08	-1.517e-07	-1.373e-07	-1.233e-07	-1.083e-07	-9.978e-08	-7.652e-08	-6e-08	-4.207e-08
-0.108	-2.244e-08	-1.519e-07	-1.374e-07	-1.235e-07	-1.085e-07	-9.997e-08	-7.673e-08	-6.017e-08	-4.223e-08
-0.107	-2.247e-08	-1.523e-07	-1.378e-07	-1.236e-07	-1.087e-07	-9.994e-08	-7.672e-08	-6.018e-08	-4.226e-08
-0.106	-2.253e-08	-1.521e-07	-1.374e-07	-1.236e-07	-1.086e-07	-1.001e-07	-7.688e-08	-6.028e-08	-4.231e-08
-0.105	-2.26e-08	-1.525e-07	-1.38e-07	-1.24e-07	-1.089e-07	-1.002e-07	-7.698e-08	-6.046e-08	-4.245e-08
-0.104	-2.262e-08	-1.524e-07	-1.377e-07	-1.238e-07	-1.088e-07	-1.002e-07	-7.703e-08	-6.041e-08	-4.246e-08
-0.103	-2.272e-08	-1.528e-07	-1.383e-07	-1.242e-07	-1.092e-07	-1.005e-07	-7.728e-08	-6.062e-08	-4.265e-08
-0.102	-2.282e-08	-1.53e-07	-1.385e-07	-1.245e-07	-1.095e-07	-1.007e-07	-7.749e-08	-6.078e-08	-4.275e-08
-0.101	-2.284e-08	-1.528e-07	-1.383e-07	-1.244e-07	-1.092e-07	-1.007e-07	-7.744e-08	-6.077e-08	-4.263e-08
-0.1	-2.29e-08	-1.532e-07	-1.384e-07	-1.245e-07	-1.095e-07	-1.008e-07	-7.754e-08	-6.091e-08	-4.281e-08
-0.099	-2.288e-08	-1.53e-07	-1.386e-07	-1.246e-07	-1.095e-07	-1.007e-07	-7.751e-08	-6.085e-08	-4.282e-08
-0.098	-2.298e-08	-1.533e-07	-1.385e-07	-1.247e-07	-1.096e-07	-1.009e-07	-7.765e-08	-6.097e-08	-4.293e-08
-0.097	-2.305e-08	-1.534e-07	-1.389e-07	-1.251e-07	-1.098e-07	-1.01e-07	-7.785e-08	-6.121e-08	-4.311e-08
-0.096	-2.307e-08	-1.534e-07	-1.388e-07	-1.248e-07	-1.099e-07	-1.01e-07	-7.778e-08	-6.115e-08	-4.305e-08
-0.095	-2.316e-08	-1.535e-07	-1.388e-07	-1.25e-07	-1.099e-07	-1.012e-07	-7.796e-08	-6.128e-08	-4.314e-08
-0.094	-2.321e-08	-1.539e-07	-1.394e-07	-1.254e-07	-1.102e-07	-1.013e-07	-7.802e-08	-6.137e-08	-4.327e-08
-0.093	-2.324e-08	-1.537e-07	-1.391e-07	-1.251e-07	-1.1e-07	-1.014e-07	-7.808e-08	-6.14e-08	-4.323e-08
-0.092	-2.333e-08	-1.54e-07	-1.393e-07	-1.252e-07	-1.104e-07	-1.016e-07	-7.827e-08	-6.158e-08	-4.34e-08
-0.091	-2.334e-08	-1.541e-07	-1.396e-07	-1.256e-07	-1.104e-07	-1.016e-07	-7.827e-08	-6.164e-08	-4.344e-08
-0.09	-2.34e-08	-1.538e-07	-1.392e-07	-1.255e-07	-1.104e-07	-1.017e-07	-7.838e-08	-6.169e-08	-4.346e-08
-0.089	-2.348e-08	-1.547e-07	-1.398e-07	-1.259e-07	-1.107e-07	-1.018e-07	-7.856e-08	-6.188e-08	-4.364e-08
-0.088	-2.349e-08	-1.541e-07	-1.396e-07	-1.258e-07	-1.107e-07	-1.019e-07	-7.853e-08	-6.186e-08	-4.361e-08
-0.087	-2.358e-08	-1.545e-07	-1.397e-07	-1.26e-07	-1.107e-07	-1.02e-07	-7.875e-08	-6.198e-08	-4.368e-08
-0.086	-2.362e-08	-1.548e-07	-1.403e-07	-1.262e-07	-1.112e-07	-1.021e-07	-7.883e-08	-6.21e-08	-4.382e-08
-0.085	-2.369e-08	-1.546e-07	-1.401e-07	-1.261e-07	-1.11e-07	-1.023e-07	-7.883e-08	-6.213e-08	-4.384e-08
-0.084	-2.377e-08	-1.551e-07	-1.402e-07	-1.264e-07	-1.113e-07	-1.025e-07	-7.901e-08	-6.236e-08	-4.398e-08
-0.083	-2.381e-08	-1.55e-07	-1.406e-07	-1.266e-07	-1.113e-07	-1.024e-07	-7.904e-08	-6.234e-08	-4.404e-08
-0.082	-2.386e-08	-1.552e-07	-1.404e-07	-1.266e-07	-1.114e-07	-1.026e-07	-7.92e-08	-6.245e-08	-4.41e-08
-0.081	-2.393e-08	-1.554e-07	-1.408e-07	-1.269e-07	-1.117e-07	-1.027e-07	-7.938e-08	-6.261e-08	-4.425e-08
-0.08	-2.395e-08	-1.556e-07	-1.407e-07	-1.268e-07	-1.116e-07	-1.028e-07	-7.935e-08	-6.254e-08	-4.424e-08
-0.079	-2.403e-08	-1.555e-07	-1.408e-07	-1.269e-07	-1.118e-07	-1.03e-07	-7.957e-08	-6.274e-08	-4.432e-08
-0.078	-2.408e-08	-1.561e-07	-1.414e-07	-1.272e-07	-1.121e-07	-1.03e-07	-7.964e-08	-6.286e-08	-4.446e-08
-0.077	-2.411e-08	-1.555e-07	-1.41e-07	-1.271e-07	-1.118e-07	-1.03e-07	-7.963e-08	-6.284e-08	-4.436e-08
-0.076	-2.421e-08	-1.56e-07	-1.413e-07	-1.273e-07	-1.122e-07	-1.033e-07	-7.988e-08	-6.306e-08	-4.457e-08
-0.075	-2.424e-08	-1.561e-07	-1.415e-07	-1.276e-07	-1.123e-07	-1.034e-07	-7.988e-08	-6.311e-08	-4.47e-08
-0.074	-2.433e-08	-1.561e-07	-1.412e-07	-1.275e-07	-1.123e-07	-1.036e-07	-8.002e-08	-6.318e-08	-4.474e-08
-0.073	-2.438e-08	-1.567e-07	-1.42e-07	-1.281e-07	-1.127e-07	-1.036e-07	-8.025e-08	-6.338e-08	-4.49e-08
-0.072	-2.443e-08	-1.564e-07	-1.417e-07	-1.277e-07	-1.127e-07	-1.037e-07	-8.02e-08	-6.331e-08	-4.489e-08
-0.071	-2.451e-08	-1.568e-07	-1.419e-07	-1.28e-07	-1.127e-07	-1.039e-07	-8.038e-08	-6.35e-08	-4.497e-08
-0.07	-2.455e-08	-1.568e-07	-1.425e-07	-1.284e-07	-1.131e-07	-1.04e-07	-8.05e-08	-6.362e-08	-4.512e-08
-0.069	-2.459e-08	-1.571e-07	-1.421e-07	-1.283e-07	-1.13e-07	-1.041e-07	-8.055e-08	-6.366e-08	-4.508e-08
-0.068	-2.466e-08	-1.572e-07	-1.424e-07	-1.285e-07	-1.132e-07	-1.043e-07	-8.075e-08	-6.384e-08	-4.525e-08
-0.067	-2.469e-08	-1.572e-07	-1.427e-07	-1.287e-07	-1.134e-07	-1.043e-07	-8.075e-08	-6.386e-08	-4.527e-08
-0.066	-2.478e-08	-1.574e-07	-1.424e-07	-1.287e-07	-1.135e-07	-1.045e-07	-8.088e-08	-6.397e-08	-4.535e-08
-0.065	-2.484e-08	-1.578e-07	-1.43e-07	-1.29e-07	-1.136e-07	-1.046e-07	-8.112e-08	-6.414e-08	-4.553e-08
-0.064	-2.488e-08	-1.575e-07	-1.428e-07	-1.287e-07	-1.135e-07	-1.046e-07	-8.101e-08	-6.408e-08	-4.544e-08
-0.063	-2.496e-08	-1.578e-07	-1.43e-07	-1.291e-07	-1.137e-07	-1.048e-07	-8.121e-08	-6.428e-08	-4.557e-08
-0.062	-2.503e-08	-1.584e-07	-1.435e-07	-1.294e-07	-1.141e-07	-1.049e-07	-8.135e-08	-6.439e-08	-4.575e-08
-0.061	-2.506e-08	-1.58e-07	-1.433e-07	-1.293e-07	-1.139e-07	-1.05e-07	-8.141e-08	-6.441e-08	-4.57e-08
-0.06	-2.512e-08	-1.585e-07	-1.435e-07	-1.297e-07	-1.143e-07	-1.052e-07	-8.163e-08	-6.462e-08	-4.585e-08
-0.059	-2.516e-08	-1.585e-07	-1.438e-07	-1.298e-07	-1.144e-07	-1.053e-07	-8.163e-08	-6.465e-08	-4.589e-08
-0.058	-2.525e-08	-1.584e-07	-1.438e-07	-1.298e-07	-1.145e-07	-1.054e-07	-8.178e-08	-6.477e-08	-4.597e-08
-0.057	-2.532e-08	-1.59e-07	-1.441e-07	-1.302e-07	-1.147e-07	-1.056e-07	-8.2e-08	-6.494e-08	-4.615e-08
-0.056	-2.535e-08	-1.588e-07	-1.44e-07	-1.301e-07	-1.146e-07	-1.057e-07	-8.194e-08	-6.492e-08	-4.615e-08
-0.055	-2.543e-08	-1.591e-07	-1.442e-07	-1.303e-07	-1.149e-07	-1.059e-07	-8.217e-08	-6.511e-08	-4.626e-08
-0.054	-2.547e-08	-1.593e-07	-1.447e-07	-1.305e-07	-1.152e-07	-1.06e-07	-8.229e-08	-6.522e-08	-4.642e-08
-0.053	-2.554e-08	-1.596e-07	-1.446e-07	-1.306e-07	-1.151e-07	-1.061e-07	-8.236e-08	-6.524e-08	-4.64e-08
-0.052	-2.563e-08	-1.596e-07	-1.447e-07	-1.308e-07	-1.153e-07	-1.063e-07	-8.261e-08	-6.549e-08	-4.657e-08
-0.051	-2.565e-08	-1.598e-07	-1.45e-07	-1.31e-07	-1.154e-07	-1.063e-07	-8.263e-08	-6.55e-08	-4.665e-08
-0.05	-2.574e-08	-1.6e-07	-1.45e-07	-1.31e-07	-1.156e-07	-1.066e-07	-8.276e-08	-6.561e-08	-4.668e-08
-0.049	-2.581e-08	-1.603e-07	-1.454e-07	-1.314e-07	-1.159e-07	-1.067e-07	-8.293e-08	-6.581e-08	-4.687e-08
-0.048	-2.582e-08	-1.602e-07	-1.453e-07	-1.312e-07	-1.159e-07	-1.067e-07	-8.283e-08	-6.576e-08	-4.683e-08
-0.047	-2.593e-08	-1.605e-07	-1.456e-07	-1.315e-07	-1.159e-07	-1.07e-07	-8.309e-08	-6.592e-08	-4.698e-08
-0.046	-2.597e-08	-1.607e-07	-1.461e-07	-1.318e-07	-1.163e-07	-1.07e-07	-8.322e-08	-6.607e-08	-4.713e-08
-0.045	-2.605e-08	-1.607e-07	-1.458e-07	-1.319e-07	-1.162e-07	-1.072e-07	-8.332e-08	-6.609e-08	-4.712e-08
-0.044	-2.614e-08	-1.612e-07	-1.461e-07	-1.32e-07	-1.166e-07	-1.074e-07	-8.352e-08	-6.628e-08	-4.727e-08
-0.043	-2.616e-08	-1.611e-07	-1.463e-07	-1.321e-07	-1.167e-07	-1.075e-07	-8.354e-08	-6.634e-08	-4.733e-08
-0.042	-2.623e-08	-1.613e-07	-1.462e-07	-1.323e-07	-1.168e-07	-1.076e-07	-8.369e-08	-6.644e-08	-4.737e-08
-0.041	-2.631e-08	-1.617e-07	-1.467e-07	-1.327e-07	-1.17e-07	-1.078e-07	-8.393e-08	-6.665e-08	-4.756e-08
-0.04	-2.635e-08	-1.615e-07	-1.467e-07	-1.325e-07	-1.171e-07	-1.078e-07	-8.391e-08	-6.663e-08	-4.754e-08
-0.039	-2.645e-08	-1.618e-07	-1.467e-07	-1.328e-07	-1.17e-07	-1.081e-07	-8.41e-08	-6.681e-08	-4.766e-08
-0.038	-2.647e-08	-1.622e-07	-1.473e-07	-1.331e-07	-1.175e-07	-1.081e-07	-8.417e-08	-6.693e-08	-4.785e-08
-0.037	-2.656e-08	-1.622e-07	-1.471e-07	-1.33e-07	-1.174e-07	-1.083e-07	-8.425e-08	-6.702e-08	-4.786e-08
-0.036	-2.666e-08	-1.624e-07	-1.475e-07	-1.332e-07	-1.178e-07	-1.086e-07	-8.453e-08	-6.724e-08	-4.801e-08
-0.035	-2.667e-08	-1.628e-07	-1.477e-07	-1.336e-07	-1.179e-07	-1.085e-07	-8.456e-08	-6.728e-08	-4.801e-08
-0.034	-2.678e-08	-1.626e-07	-1.477e-07	-1.337e-07	-1.18e-07	-1.088e-07	-8.476e-08	-6.742e-08	-4.817e-08
-0.033	-2.685e-08	-1.633e-07	-1.481e-07	-1.34e-07	-1.183e-07	-1.09e-07	-8.501e-08	-6.765e-08	-4.832e-08
-0.032	-2.689e-08	-1.631e-07	-1.481e-07	-1.339e-07	-1.184e-07	-1.09e-07	-8.504e-08	-6.764e-08	-4.833e-08
-0.031	-2.7e-08	-1.633e-07	-1.483e-07	-1.342e-07	-1.186e-07	-1.092e-07	-8.525e-08	-6.781e-08	-4.844e-08
-0.03	-2.704e-08	-1.638e-07	-1.488e-07	-1.346e-07	-1.189e-07	-1.093e-07	-8.537e-08	-6.794e-08	-4.863e-08
-0.029	-2.711e-08	-1.637e-07	-1.487e-07	-1.344e-07	-1.187e-07	-1.095e-07	-8.546e-08	-6.797e-08	-4.86e-08
-0.028	-2.722e-08	-1.642e-07	-1.489e-07	-1.347e-07	-1.19e-07	-1.097e-07	-8.568e-08	-6.82e-08	-4.88e-08
-0.027	-2.723e-08	-1.641e-07	-1.494e-07	-1.35e-07	-1.193e-07	-1.098e-07	-8.571e-08	-6.828e-08	-4.887e-08
-0.026	-2.734e-08	-1.644e-07	-1.491e-07	-1.349e-07	-1.193e-07	-1.099e-07	-8.588e-08	-6.834e-08	-4.891e-08
-0.025	-2.741e-08	-1.647e-07	-1.496e-07	-1.355e-07	-1.197e-07	-1.101e-07	-8.607e-08	-6.859e-08	-4.915e-08
-0.024	-2.747e-08	-1.648e-07	-1.498e-07	-1.355e-07	-1.198e-07	-1.102e-07	-8.616e-08	-6.863e-08	-4.914e-08
-0.023	-2.757e-08	-1.65e-07	-1.497e-07	-1.357e-07	-1.199e-07	-1.105e-07	-8.638e-08	-6.877e-08	-4.935e-08
-0.022	-2.764e-08	-1.655e-07	-1.506e-07	-1.36e-07	-1.203e-07	-1.106e-07	-8.653e-08	-6.896e-08	-4.948e-08
-0.021	-2.771e-08	-1.655e-07	-1.504e-07	-1.361e-07	-1.202e-07	-1.108e-07	-8.665e-08	-6.906e-08	-4.951e-08
-0.02	-2.78e-08	-1.658e-07	-1.506e-07	-1.364e-07	-1.205e-07	-1.11e-07	-8.687e-08	-6.929e-08	-4.967e-08
-0.019	-2.786e-08	-1.66e-07	-1.51e-07	-1.366e-07	-1.208e-07	-1.111e-07	-8.691e-08	-6.939e-08	-4.976e-08
-0.018	-2.796e-08	-1.66e-07	-1.509e-07	-1.368e-07	-1.21e-07	-1.113e-07	-8.711e-08	-6.957e-08	-4.986e-08
-0.017	-2.805e-08	-1.668e-07	-1.514e-07	-1.371e-07	-1.212e-07	-1.115e-07	-8.73e-08	-6.973e-08	-5.006e-08
-0.016	-2.808e-08	-1.664e-07	-1.515e-07	-1.37e-07	-1.212e-07	-1.116e-07	-8.736e-08	-6.972e-08	-5.004e-08
-0.015	-2.821e-08	-1.668e-07	-1.517e-07	-1.373e-07	-1.214e-07	-1.119e-07	-8.762e-08	-6.997e-08	-5.017e-08
-0.014	-2.83e-08	-1.674e-07	-1.523e-07	-1.377e-07	-1.219e-07	-1.12e-07	-8.778e-08	-7.013e-08	-5.039e-08
-0.013	-2.833e-08	-1.672e-07	-1.52e-07	-1.376e-07	-1.218e-07	-1.121e-07	-8.789e-08	-7.016e-08	-5.035e-08
-0.012	-2.843e-08	-1.677e-07	-1.524e-07	-1.38e-07	-1.221e-07	-1.125e-07	-8.812e-08	-7.041e-08	-5.068e-08
-0.011	-2.849e-08	-1.678e-07	-1.529e-07	-1.383e-07	-1.223e-07	-1.126e-07	-8.823e-08	-7.044e-08	-5.073e-08
-0.01	-2.861e-08	-1.68e-07	-1.528e-07	-1.385e-07	-1.225e-07	-1.128e-07	-8.843e-08	-7.068e-08	-5.075e-08
-0.009	-2.869e-08	-1.684e-07	-1.534e-07	-1.388e-07	-1.227e-07	-1.13e-07	-8.871e-08	-7.094e-08	-5.101e-08
-0.008	-2.876e-08	-1.686e-07	-1.534e-07	-1.388e-07	-1.23e-07	-1.131e-07	-8.876e-08	-7.09e-08	-5.102e-08
-0.007	-2.887e-08	-1.688e-07	-1.535e-07	-1.392e-07	-1.231e-07	-1.134e-07	-8.904e-08	-7.12e-08	-5.116e-08
-0.006	-2.894e-08	-1.692e-07	-1.541e-07	-1.396e-07	-1.236e-07	-1.136e-07	-8.919e-08	-7.134e-08	-5.137e-08
-0.005	-2.903e-08	-1.694e-07	-1.541e-07	-1.396e-07	-1.236e-07	-1.138e-07	-8.935e-08	-7.145e-08	-5.139e-08
-0.004	-2.915e-08	-1.696e-07	-1.544e-07	-1.399e-07	-1.238e-07	-1.14e-07	-8.963e-08	-7.177e-08	-5.157e-08
-0.003	-2.92e-08	-1.699e-07	-1.549e-07	-1.402e-07	-1.241e-07	-1.141e-07	-8.962e-08	-7.186e-08	-5.171e-08
-0.002	-2.932e-08	-1.702e-07	-1.548e-07	-1.403e-07	-1.243e-07	-1.144e-07	-8.99e-08	-7.197e-08	-5.18e-08
-0.001	-2.942e-08	-1.706e-07	-1.554e-07	-1.407e-07	-1.247e-07	-1.147e-07	-9.017e-08	-7.233e-08	-5.198e-08
