# Supplementary material for: An electrochemical aptasensor for methylamphetamine rapid detection by single-on mode based on competition with complementary DNA
Source: Sci Rep. 2024 Apr 23;14:9279. doi: 10.1038/s41598-024-59505-6 (PMC11039698; doi:10.1038/s41598-024-59505-6)
Supplement: Supplementary file 9 — Supplementary Information 9. [file 41598_2024_59505_MOESM9_ESM.xlsx]

## Sheet: Sheet1
v mv/s	还原峰/nA	RSD	氧化峰/nA	RSD	还原峰电位	氧化峰电位
10	2.106	0.5	-1.018	0.25	-0.257	-0.245
20	3.568	0.24	-1.578	0.34	-0.255	-0.246
30	4.994	0.32	-2.636	0.32	-0.257	-0.246
40	6.863	0.33	-3.517	0.33	-0.257	-0.244
50	7.711	0.44	-4.816	0.44	-0.254	-0.242
60	9.953	0.23	-5.483	0.33	-0.26	-0.246
70	10.75	0.32	-6.348	0.02	-0.26	-0.244
80	12.5	0.24	-7.215	0.14	-0.26	-0.244
90	14.57	0.21	-8.882	0.11	-0.263	-0.242
