# Supplementary material for: An electrochemical aptasensor for methylamphetamine rapid detection by single-on mode based on competition with complementary DNA
Source: Sci Rep. 2024 Apr 23;14:9279. doi: 10.1038/s41598-024-59505-6 (PMC11039698; doi:10.1038/s41598-024-59505-6)
Supplement: Supplementary file 11 — Supplementary Information 11. [file 41598_2024_59505_MOESM11_ESM.xlsx]

## Sheet: Sheet1
-0.004	3.077e-07	3.059e-07	3.063e-07	3.094e-07	3.07e-07	3.025e-07	3.063e-07	3.098e-07	3.063e-07	3.101e-07	2.998e-07	3.079e-07	3.099e-07	3.024e-07
-0.008	3.067e-07	3.063e-07	3.074e-07	3.092e-07	3.067e-07	3.034e-07	3.067e-07	3.11e-07	3.061e-07	3.11e-07	3.015e-07	3.078e-07	3.107e-07	3.05e-07
-0.012	3.089e-07	3.068e-07	3.082e-07	3.088e-07	3.063e-07	3.038e-07	3.069e-07	3.117e-07	3.059e-07	3.115e-07	3.027e-07	3.102e-07	3.113e-07	3.062e-07
-0.016	3.071e-07	3.072e-07	3.078e-07	3.084e-07	3.058e-07	3.036e-07	3.068e-07	3.119e-07	3.055e-07	3.117e-07	3.034e-07	3.075e-07	3.117e-07	3.049e-07
-0.02	3.096e-07	3.078e-07	3.092e-07	3.076e-07	3.052e-07	3.027e-07	3.058e-07	3.115e-07	3.045e-07	3.112e-07	3.026e-07	3.103e-07	3.119e-07	3.057e-07
-0.024	3.083e-07	3.078e-07	3.086e-07	3.066e-07	3.034e-07	3.018e-07	3.063e-07	3.107e-07	3.048e-07	3.111e-07	3.034e-07	3.082e-07	3.112e-07	3.043e-07
-0.028	3.11e-07	3.085e-07	3.092e-07	3.068e-07	3.034e-07	3.009e-07	3.06e-07	3.102e-07	3.043e-07	3.101e-07	3.03e-07	3.108e-07	3.119e-07	3.061e-07
-0.032	3.088e-07	3.082e-07	3.084e-07	3.065e-07	3.023e-07	3.005e-07	3.061e-07	3.1e-07	3.04e-07	3.098e-07	3.039e-07	3.091e-07	3.118e-07	3.062e-07
-0.036	3.118e-07	3.086e-07	3.086e-07	3.064e-07	3.026e-07	2.999e-07	3.05e-07	3.102e-07	3.025e-07	3.092e-07	3.035e-07	3.116e-07	3.128e-07	3.065e-07
-0.04	3.1e-07	3.087e-07	3.085e-07	3.051e-07	3.016e-07	2.996e-07	3.048e-07	3.101e-07	3.019e-07	3.096e-07	3.041e-07	3.092e-07	3.124e-07	3.053e-07
-0.044	3.132e-07	3.099e-07	3.098e-07	3.047e-07	3.017e-07	2.99e-07	3.042e-07	3.099e-07	3.011e-07	3.095e-07	3.036e-07	3.118e-07	3.13e-07	3.06e-07
-0.048	3.12e-07	3.105e-07	3.101e-07	3.039e-07	3.004e-07	2.987e-07	3.049e-07	3.095e-07	3.017e-07	3.094e-07	3.045e-07	3.102e-07	3.125e-07	3.057e-07
-0.052	3.146e-07	3.117e-07	3.104e-07	3.045e-07	3.009e-07	2.981e-07	3.049e-07	3.095e-07	3.016e-07	3.085e-07	3.043e-07	3.127e-07	3.133e-07	3.074e-07
-0.056	3.131e-07	3.118e-07	3.096e-07	3.043e-07	3.003e-07	2.98e-07	3.054e-07	3.099e-07	3.018e-07	3.083e-07	3.054e-07	3.111e-07	3.133e-07	3.073e-07
-0.06	3.156e-07	3.126e-07	3.103e-07	3.047e-07	3.012e-07	2.979e-07	3.048e-07	3.105e-07	3.009e-07	3.079e-07	3.052e-07	3.143e-07	3.144e-07	3.084e-07
-0.064	3.139e-07	3.13e-07	3.107e-07	3.038e-07	3.007e-07	2.983e-07	3.052e-07	3.109e-07	3.008e-07	3.088e-07	3.063e-07	3.124e-07	3.142e-07	3.076e-07
-0.068	3.174e-07	3.144e-07	3.122e-07	3.039e-07	3.012e-07	2.983e-07	3.052e-07	3.111e-07	3.004e-07	3.091e-07	3.063e-07	3.152e-07	3.152e-07	3.083e-07
-0.072	3.169e-07	3.153e-07	3.125e-07	3.037e-07	3.005e-07	2.985e-07	3.066e-07	3.112e-07	3.015e-07	3.098e-07	3.076e-07	3.131e-07	3.152e-07	3.089e-07
-0.076	3.205e-07	3.168e-07	3.14e-07	3.049e-07	3.015e-07	2.985e-07	3.071e-07	3.116e-07	3.019e-07	3.096e-07	3.08e-07	3.164e-07	3.166e-07	3.11e-07
-0.08	3.193e-07	3.173e-07	3.14e-07	3.053e-07	3.013e-07	2.989e-07	3.081e-07	3.123e-07	3.028e-07	3.101e-07	3.098e-07	3.157e-07	3.171e-07	3.116e-07
-0.084	3.226e-07	3.186e-07	3.15e-07	3.061e-07	3.026e-07	2.992e-07	3.081e-07	3.134e-07	3.026e-07	3.102e-07	3.103e-07	3.187e-07	3.19e-07	3.129e-07
-0.088	3.219e-07	3.194e-07	3.162e-07	3.058e-07	3.023e-07	2.998e-07	3.089e-07	3.144e-07	3.031e-07	3.115e-07	3.118e-07	3.178e-07	3.194e-07	3.122e-07
-0.092	3.255e-07	3.215e-07	3.183e-07	3.064e-07	3.032e-07	3.001e-07	3.092e-07	3.151e-07	3.033e-07	3.122e-07	3.123e-07	3.211e-07	3.21e-07	3.137e-07
-0.096	3.253e-07	3.23e-07	3.192e-07	3.067e-07	3.028e-07	3.007e-07	3.108e-07	3.155e-07	3.047e-07	3.133e-07	3.141e-07	3.205e-07	3.216e-07	3.142e-07
-0.1	3.295e-07	3.249e-07	3.21e-07	3.082e-07	3.041e-07	3.009e-07	3.116e-07	3.162e-07	3.054e-07	3.132e-07	3.148e-07	3.239e-07	3.233e-07	3.164e-07
-0.104	3.287e-07	3.258e-07	3.213e-07	3.087e-07	3.042e-07	3.015e-07	3.127e-07	3.17e-07	3.065e-07	3.138e-07	3.167e-07	3.235e-07	3.239e-07	3.171e-07
-0.108	3.323e-07	3.274e-07	3.225e-07	3.097e-07	3.055e-07	3.019e-07	3.129e-07	3.182e-07	3.066e-07	3.139e-07	3.173e-07	3.269e-07	3.259e-07	3.184e-07
-0.112	3.321e-07	3.282e-07	3.241e-07	3.096e-07	3.054e-07	3.025e-07	3.136e-07	3.19e-07	3.076e-07	3.152e-07	3.19e-07	3.258e-07	3.264e-07	3.181e-07
-0.116	3.361e-07	3.302e-07	3.262e-07	3.103e-07	3.065e-07	3.027e-07	3.14e-07	3.197e-07	3.08e-07	3.159e-07	3.194e-07	3.29e-07	3.279e-07	3.191e-07
-0.12	3.364e-07	3.316e-07	3.275e-07	3.107e-07	3.063e-07	3.031e-07	3.156e-07	3.199e-07	3.098e-07	3.17e-07	3.213e-07	3.281e-07	3.282e-07	3.202e-07
-0.124	3.403e-07	3.335e-07	3.294e-07	3.126e-07	3.078e-07	3.034e-07	3.167e-07	3.204e-07	3.107e-07	3.17e-07	3.221e-07	3.32e-07	3.297e-07	3.22e-07
-0.128	3.404e-07	3.343e-07	3.302e-07	3.141e-07	3.085e-07	3.043e-07	3.183e-07	3.214e-07	3.123e-07	3.179e-07	3.244e-07	3.318e-07	3.306e-07	3.232e-07
-0.132	3.445e-07	3.363e-07	3.324e-07	3.164e-07	3.109e-07	3.054e-07	3.193e-07	3.23e-07	3.13e-07	3.186e-07	3.26e-07	3.363e-07	3.331e-07	3.247e-07
-0.136	3.45e-07	3.381e-07	3.354e-07	3.182e-07	3.124e-07	3.072e-07	3.215e-07	3.25e-07	3.15e-07	3.211e-07	3.29e-07	3.358e-07	3.35e-07	3.262e-07
-0.14	3.512e-07	3.418e-07	3.401e-07	3.213e-07	3.159e-07	3.09e-07	3.243e-07	3.272e-07	3.172e-07	3.233e-07	3.316e-07	3.414e-07	3.384e-07	3.292e-07
-0.144	3.542e-07	3.456e-07	3.438e-07	3.249e-07	3.188e-07	3.119e-07	3.29e-07	3.297e-07	3.213e-07	3.268e-07	3.363e-07	3.436e-07	3.415e-07	3.325e-07
-0.148	3.625e-07	3.511e-07	3.5e-07	3.31e-07	3.24e-07	3.155e-07	3.344e-07	3.334e-07	3.256e-07	3.3e-07	3.413e-07	3.513e-07	3.466e-07	3.381e-07
-0.152	3.681e-07	3.565e-07	3.565e-07	3.374e-07	3.295e-07	3.206e-07	3.414e-07	3.382e-07	3.314e-07	3.35e-07	3.49e-07	3.558e-07	3.522e-07	3.433e-07
-0.156	3.788e-07	3.643e-07	3.649e-07	3.459e-07	3.378e-07	3.267e-07	3.489e-07	3.448e-07	3.371e-07	3.407e-07	3.571e-07	3.67e-07	3.605e-07	3.498e-07
-0.16	3.885e-07	3.732e-07	3.766e-07	3.548e-07	3.462e-07	3.343e-07	3.59e-07	3.526e-07	3.451e-07	3.491e-07	3.679e-07	3.744e-07	3.694e-07	3.579e-07
-0.164	4.05e-07	3.851e-07	3.91e-07	3.664e-07	3.575e-07	3.43e-07	3.711e-07	3.619e-07	3.541e-07	3.581e-07	3.796e-07	3.891e-07	3.81e-07	3.677e-07
-0.168	4.198e-07	3.983e-07	4.07e-07	3.796e-07	3.694e-07	3.535e-07	3.865e-07	3.725e-07	3.66e-07	3.694e-07	3.95e-07	4.018e-07	3.936e-07	3.801e-07
-0.172	4.417e-07	4.148e-07	4.266e-07	3.964e-07	3.846e-07	3.655e-07	4.037e-07	3.852e-07	3.788e-07	3.811e-07	4.123e-07	4.216e-07	4.096e-07	3.951e-07
-0.176	4.64e-07	4.329e-07	4.478e-07	4.144e-07	4.008e-07	3.797e-07	4.237e-07	4e-07	3.938e-07	3.957e-07	4.338e-07	4.402e-07	4.274e-07	4.11e-07
-0.18	4.936e-07	4.547e-07	4.739e-07	4.355e-07	4.207e-07	3.953e-07	4.452e-07	4.17e-07	4.096e-07	4.114e-07	4.572e-07	4.663e-07	4.493e-07	4.291e-07
-0.184	5.242e-07	4.788e-07	5.033e-07	4.574e-07	4.41e-07	4.128e-07	4.699e-07	4.356e-07	4.279e-07	4.302e-07	4.847e-07	4.901e-07	4.729e-07	4.488e-07
-0.188	5.627e-07	5.07e-07	5.371e-07	4.825e-07	4.645e-07	4.313e-07	4.968e-07	4.557e-07	4.471e-07	4.496e-07	5.143e-07	5.22e-07	5.002e-07	4.72e-07
-0.192	6.02e-07	5.374e-07	5.733e-07	5.088e-07	4.882e-07	4.512e-07	5.27e-07	4.765e-07	4.691e-07	4.711e-07	5.484e-07	5.533e-07	5.29e-07	4.969e-07
-0.196	6.495e-07	5.712e-07	6.134e-07	5.383e-07	5.147e-07	4.715e-07	5.582e-07	4.984e-07	4.914e-07	4.924e-07	5.846e-07	5.917e-07	5.611e-07	5.229e-07
-0.2	6.969e-07	6.064e-07	6.545e-07	5.683e-07	5.408e-07	4.928e-07	5.907e-07	5.209e-07	5.149e-07	5.153e-07	6.248e-07	6.285e-07	5.946e-07	5.502e-07
-0.204	7.511e-07	6.441e-07	6.994e-07	5.997e-07	5.684e-07	5.138e-07	6.228e-07	5.438e-07	5.375e-07	5.375e-07	6.659e-07	6.719e-07	6.311e-07	5.777e-07
-0.208	8.048e-07	6.819e-07	7.448e-07	6.297e-07	5.943e-07	5.346e-07	6.553e-07	5.658e-07	5.607e-07	5.607e-07	7.092e-07	7.112e-07	6.675e-07	6.052e-07
-0.212	8.638e-07	7.212e-07	7.918e-07	6.598e-07	6.205e-07	5.54e-07	6.865e-07	5.867e-07	5.823e-07	5.818e-07	7.514e-07	7.561e-07	7.047e-07	6.321e-07
-0.216	9.194e-07	7.588e-07	8.363e-07	6.876e-07	6.436e-07	5.72e-07	7.168e-07	6.052e-07	6.038e-07	6.02e-07	7.939e-07	7.953e-07	7.398e-07	6.584e-07
-0.22	9.767e-07	7.948e-07	8.796e-07	7.141e-07	6.655e-07	5.874e-07	7.434e-07	6.215e-07	6.223e-07	6.186e-07	8.332e-07	8.375e-07	7.735e-07	6.82e-07
-0.224	1.0262e-06	8.261e-07	9.163e-07	7.361e-07	6.825e-07	6.003e-07	7.66e-07	6.347e-07	6.386e-07	6.333e-07	8.699e-07	8.715e-07	8.032e-07	7.022e-07
-0.228	1.073e-06	8.533e-07	9.49e-07	7.541e-07	6.965e-07	6.097e-07	7.826e-07	6.449e-07	6.501e-07	6.437e-07	9.001e-07	9.041e-07	8.297e-07	7.175e-07
-0.232	1.109e-06	8.735e-07	9.731e-07	7.654e-07	7.04e-07	6.157e-07	7.937e-07	6.509e-07	6.587e-07	6.517e-07	9.245e-07	9.259e-07	8.494e-07	7.284e-07
-0.236	1.139e-06	8.876e-07	9.899e-07	7.716e-07	7.071e-07	6.172e-07	7.979e-07	6.528e-07	6.619e-07	6.544e-07	9.39e-07	9.43e-07	8.627e-07	7.338e-07
-0.24	1.152e-06	8.927e-07	9.949e-07	7.702e-07	7.031e-07	6.146e-07	7.961e-07	6.498e-07	6.619e-07	6.534e-07	9.455e-07	9.47e-07	8.672e-07	7.349e-07
-0.244	1.157e-06	8.898e-07	9.904e-07	7.634e-07	6.945e-07	6.073e-07	7.865e-07	6.426e-07	6.562e-07	6.464e-07	9.407e-07	9.456e-07	8.641e-07	7.283e-07
-0.248	1.144e-06	8.769e-07	9.727e-07	7.489e-07	6.792e-07	5.964e-07	7.702e-07	6.313e-07	6.466e-07	6.361e-07	9.273e-07	9.304e-07	8.521e-07	7.164e-07
-0.252	1.121e-06	8.565e-07	9.466e-07	7.288e-07	6.601e-07	5.816e-07	7.466e-07	6.166e-07	6.314e-07	6.209e-07	9.033e-07	9.093e-07	8.337e-07	6.98e-07
-0.256	1.0819e-06	8.281e-07	9.106e-07	7.021e-07	6.349e-07	5.643e-07	7.179e-07	5.985e-07	6.137e-07	6.037e-07	8.716e-07	8.75e-07	8.073e-07	6.756e-07
-0.26	1.0357e-06	7.948e-07	8.683e-07	6.722e-07	6.076e-07	5.444e-07	6.85e-07	5.78e-07	5.922e-07	5.828e-07	8.316e-07	8.376e-07	7.755e-07	6.492e-07
-0.264	9.77e-07	7.563e-07	8.19e-07	6.386e-07	5.77e-07	5.232e-07	6.504e-07	5.555e-07	5.7e-07	5.608e-07	7.874e-07	7.914e-07	7.383e-07	6.214e-07
-0.268	9.172e-07	7.158e-07	7.677e-07	6.049e-07	5.469e-07	5.009e-07	6.138e-07	5.323e-07	5.458e-07	5.364e-07	7.392e-07	7.46e-07	6.991e-07	5.91e-07
-0.272	8.502e-07	6.733e-07	7.136e-07	5.7e-07	5.162e-07	4.79e-07	5.774e-07	5.091e-07	5.221e-07	5.13e-07	6.915e-07	6.963e-07	6.585e-07	5.613e-07
-0.276	7.865e-07	6.32e-07	6.622e-07	5.371e-07	4.88e-07	4.575e-07	5.411e-07	4.869e-07	4.976e-07	4.893e-07	6.436e-07	6.508e-07	6.198e-07	5.308e-07
-0.28	7.228e-07	5.92e-07	6.132e-07	5.047e-07	4.601e-07	4.376e-07	5.076e-07	4.657e-07	4.754e-07	4.682e-07	5.99e-07	6.035e-07	5.821e-07	5.028e-07
-0.284	6.671e-07	5.558e-07	5.691e-07	4.762e-07	4.358e-07	4.191e-07	4.77e-07	4.462e-07	4.541e-07	4.476e-07	5.566e-07	5.643e-07	5.476e-07	4.771e-07
-0.288	6.13e-07	5.225e-07	5.285e-07	4.497e-07	4.128e-07	4.027e-07	4.507e-07	4.281e-07	4.36e-07	4.298e-07	5.19e-07	5.243e-07	5.151e-07	4.548e-07
-0.292	5.675e-07	4.937e-07	4.937e-07	4.279e-07	3.941e-07	3.879e-07	4.271e-07	4.122e-07	4.19e-07	4.126e-07	4.851e-07	4.937e-07	4.869e-07	4.34e-07
-0.296	5.26e-07	4.675e-07	4.621e-07	4.08e-07	3.771e-07	3.752e-07	4.068e-07	3.98e-07	4.048e-07	3.987e-07	4.572e-07	4.64e-07	4.617e-07	4.159e-07
-0.3	4.928e-07	4.456e-07	4.366e-07	3.922e-07	3.641e-07	3.641e-07	3.888e-07	3.86e-07	3.913e-07	3.857e-07	4.326e-07	4.418e-07	4.412e-07	3.998e-07
-0.304	4.63e-07	4.265e-07	4.154e-07	3.776e-07	3.518e-07	3.548e-07	3.741e-07	3.754e-07	3.807e-07	3.756e-07	4.126e-07	4.194e-07	4.233e-07	3.87e-07
-0.308	4.41e-07	4.114e-07	3.983e-07	3.667e-07	3.426e-07	3.466e-07	3.62e-07	3.665e-07	3.708e-07	3.66e-07	3.95e-07	4.039e-07	4.084e-07	3.752e-07
-0.312	4.203e-07	3.982e-07	3.837e-07	3.566e-07	3.337e-07	3.398e-07	3.527e-07	3.586e-07	3.635e-07	3.588e-07	3.812e-07	3.882e-07	3.949e-07	3.666e-07
-0.316	4.055e-07	3.879e-07	3.719e-07	3.498e-07	3.278e-07	3.338e-07	3.446e-07	3.522e-07	3.564e-07	3.512e-07	3.691e-07	3.789e-07	3.843e-07	3.582e-07
-0.32	3.916e-07	3.783e-07	3.615e-07	3.43e-07	3.219e-07	3.291e-07	3.381e-07	3.466e-07	3.513e-07	3.461e-07	3.607e-07	3.677e-07	3.751e-07	3.522e-07
-0.324	3.828e-07	3.71e-07	3.539e-07	3.385e-07	3.183e-07	3.25e-07	3.319e-07	3.423e-07	3.46e-07	3.407e-07	3.528e-07	3.622e-07	3.685e-07	3.458e-07
-0.328	3.738e-07	3.644e-07	3.476e-07	3.334e-07	3.14e-07	3.22e-07	3.273e-07	3.383e-07	3.425e-07	3.375e-07	3.471e-07	3.541e-07	3.625e-07	3.415e-07
-0.332	3.689e-07	3.599e-07	3.437e-07	3.305e-07	3.117e-07	3.193e-07	3.236e-07	3.351e-07	3.386e-07	3.337e-07	3.414e-07	3.503e-07	3.58e-07	3.374e-07
-0.336	3.63e-07	3.555e-07	3.395e-07	3.271e-07	3.085e-07	3.171e-07	3.215e-07	3.321e-07	3.365e-07	3.315e-07	3.376e-07	3.443e-07	3.532e-07	3.353e-07
-0.34	3.6e-07	3.526e-07	3.366e-07	3.259e-07	3.073e-07	3.148e-07	3.193e-07	3.298e-07	3.337e-07	3.283e-07	3.338e-07	3.433e-07	3.498e-07	3.324e-07
-0.344	3.555e-07	3.491e-07	3.329e-07	3.237e-07	3.052e-07	3.133e-07	3.178e-07	3.278e-07	3.324e-07	3.27e-07	3.32e-07	3.393e-07	3.469e-07	3.307e-07
-0.348	3.533e-07	3.471e-07	3.307e-07	3.228e-07	3.047e-07	3.119e-07	3.157e-07	3.264e-07	3.302e-07	3.248e-07	3.298e-07	3.391e-07	3.455e-07	3.28e-07
-0.352	3.513e-07	3.448e-07	3.293e-07	3.208e-07	3.031e-07	3.111e-07	3.146e-07	3.251e-07	3.294e-07	3.243e-07	3.288e-07	3.348e-07	3.438e-07	3.263e-07
-0.356	3.505e-07	3.438e-07	3.292e-07	3.206e-07	3.028e-07	3.103e-07	3.138e-07	3.241e-07	3.278e-07	3.228e-07	3.27e-07	3.356e-07	3.429e-07	3.25e-07
-0.36	3.49e-07	3.424e-07	3.282e-07	3.195e-07	3.015e-07	3.099e-07	3.141e-07	3.23e-07	3.278e-07	3.227e-07	3.263e-07	3.325e-07	3.412e-07	3.249e-07
-0.364	3.485e-07	3.421e-07	3.282e-07	3.2e-07	3.02e-07	3.092e-07	3.137e-07	3.224e-07	3.266e-07	3.214e-07	3.249e-07	3.342e-07	3.403e-07	3.244e-07
-0.368	3.471e-07	3.41e-07	3.27e-07	3.192e-07	3.013e-07	3.089e-07	3.134e-07	3.22e-07	3.266e-07	3.217e-07	3.25e-07	3.322e-07	3.394e-07	3.237e-07
-0.372	3.474e-07	3.409e-07	3.261e-07	3.198e-07	3.022e-07	3.087e-07	3.126e-07	3.22e-07	3.258e-07	3.21e-07	3.244e-07	3.338e-07	3.397e-07	3.225e-07
-0.376	3.465e-07	3.403e-07	3.266e-07	3.19e-07	3.017e-07	3.091e-07	3.126e-07	3.219e-07	3.262e-07	3.216e-07	3.249e-07	3.317e-07	3.395e-07	3.227e-07
-0.38	3.483e-07	3.41e-07	3.275e-07	3.2e-07	3.025e-07	3.094e-07	3.128e-07	3.221e-07	3.257e-07	3.211e-07	3.243e-07	3.332e-07	3.396e-07	3.219e-07
-0.384	3.481e-07	3.41e-07	3.272e-07	3.2e-07	3.021e-07	3.101e-07	3.139e-07	3.221e-07	3.269e-07	3.218e-07	3.246e-07	3.315e-07	3.391e-07	3.23e-07
-0.388	3.484e-07	3.42e-07	3.286e-07	3.213e-07	3.033e-07	3.104e-07	3.144e-07	3.226e-07	3.267e-07	3.214e-07	3.243e-07	3.34e-07	3.393e-07	3.233e-07
-0.392	3.482e-07	3.419e-07	3.273e-07	3.211e-07	3.033e-07	3.111e-07	3.149e-07	3.232e-07	3.276e-07	3.225e-07	3.255e-07	3.33e-07	3.394e-07	3.238e-07
-0.396	3.49e-07	3.427e-07	3.281e-07	3.222e-07	3.049e-07	3.116e-07	3.15e-07	3.241e-07	3.275e-07	3.224e-07	3.259e-07	3.355e-07	3.407e-07	3.233e-07
-0.4	3.49e-07	3.428e-07	3.292e-07	3.22e-07	3.052e-07	3.128e-07	3.157e-07	3.246e-07	3.287e-07	3.238e-07	3.272e-07	3.338e-07	3.413e-07	3.239e-07
-0.404	3.506e-07	3.44e-07	3.306e-07	3.234e-07	3.065e-07	3.139e-07	3.165e-07	3.254e-07	3.29e-07	3.237e-07	3.273e-07	3.36e-07	3.421e-07	3.245e-07
-0.408	3.517e-07	3.445e-07	3.309e-07	3.237e-07	3.066e-07	3.152e-07	3.18e-07	3.261e-07	3.307e-07	3.249e-07	3.282e-07	3.349e-07	3.424e-07	3.266e-07
-0.412	3.528e-07	3.458e-07	3.323e-07	3.255e-07	3.082e-07	3.161e-07	3.19e-07	3.273e-07	3.31e-07	3.251e-07	3.284e-07	3.378e-07	3.431e-07	3.267e-07
-0.416	3.529e-07	3.461e-07	3.32e-07	3.258e-07	3.088e-07	3.173e-07	3.2e-07	3.284e-07	3.325e-07	3.268e-07	3.298e-07	3.369e-07	3.438e-07	3.282e-07
-0.42	3.541e-07	3.473e-07	3.326e-07	3.274e-07	3.109e-07	3.184e-07	3.206e-07	3.298e-07	3.329e-07	3.275e-07	3.305e-07	3.396e-07	3.455e-07	3.272e-07
-0.424	3.55e-07	3.48e-07	3.333e-07	3.277e-07	3.119e-07	3.201e-07	3.218e-07	3.309e-07	3.347e-07	3.297e-07	3.319e-07	3.386e-07	3.465e-07	3.286e-07
-0.428	3.571e-07	3.496e-07	3.354e-07	3.296e-07	3.138e-07	3.217e-07	3.231e-07	3.323e-07	3.356e-07	3.303e-07	3.321e-07	3.41e-07	3.476e-07	3.292e-07
-0.432	3.581e-07	3.506e-07	3.358e-07	3.304e-07	3.145e-07	3.236e-07	3.251e-07	3.336e-07	3.378e-07	3.322e-07	3.331e-07	3.4e-07	3.481e-07	3.313e-07
-0.436	3.593e-07	3.522e-07	3.375e-07	3.328e-07	3.168e-07	3.251e-07	3.267e-07	3.353e-07	3.387e-07	3.328e-07	3.335e-07	3.431e-07	3.49e-07	3.314e-07
-0.44	3.594e-07	3.529e-07	3.375e-07	3.338e-07	3.18e-07	3.269e-07	3.283e-07	3.37e-07	3.408e-07	3.349e-07	3.354e-07	3.433e-07	3.5e-07	3.333e-07
-0.444	3.608e-07	3.546e-07	3.39e-07	3.362e-07	3.208e-07	3.289e-07	3.295e-07	3.39e-07	3.418e-07	3.361e-07	3.366e-07	3.462e-07	3.519e-07	3.335e-07
-0.448	3.62e-07	3.555e-07	3.404e-07	3.373e-07	3.223e-07	3.315e-07	3.314e-07	3.408e-07	3.442e-07	3.388e-07	3.385e-07	3.456e-07	3.53e-07	3.346e-07
-0.452	3.644e-07	3.576e-07	3.424e-07	3.399e-07	3.25e-07	3.339e-07	3.335e-07	3.429e-07	3.458e-07	3.401e-07	3.391e-07	3.48e-07	3.546e-07	3.357e-07
-0.456	3.657e-07	3.588e-07	3.434e-07	3.416e-07	3.266e-07	3.366e-07	3.361e-07	3.449e-07	3.487e-07	3.428e-07	3.408e-07	3.478e-07	3.554e-07	3.384e-07
-0.46	3.675e-07	3.61e-07	3.453e-07	3.448e-07	3.3e-07	3.39e-07	3.384e-07	3.476e-07	3.504e-07	3.445e-07	3.418e-07	3.512e-07	3.569e-07	3.394e-07
-0.464	3.688e-07	3.623e-07	3.456e-07	3.465e-07	3.324e-07	3.418e-07	3.407e-07	3.503e-07	3.533e-07	3.477e-07	3.441e-07	3.515e-07	3.584e-07	3.416e-07
-0.468	3.699e-07	3.645e-07	3.477e-07	3.496e-07	3.362e-07	3.449e-07	3.427e-07	3.533e-07	3.551e-07	3.498e-07	3.456e-07	3.555e-07	3.609e-07	3.423e-07
-0.472	3.719e-07	3.659e-07	3.495e-07	3.515e-07	3.387e-07	3.485e-07	3.454e-07	3.56e-07	3.585e-07	3.533e-07	3.478e-07	3.547e-07	3.628e-07	3.444e-07
-0.476	3.745e-07	3.686e-07	3.523e-07	3.551e-07	3.425e-07	3.522e-07	3.483e-07	3.591e-07	3.611e-07	3.554e-07	3.49e-07	3.579e-07	3.65e-07	3.463e-07
-0.48	3.769e-07	3.705e-07	3.54e-07	3.575e-07	3.453e-07	3.56e-07	3.519e-07	3.622e-07	3.651e-07	3.589e-07	3.511e-07	3.573e-07	3.666e-07	3.494e-07
-0.484	3.786e-07	3.732e-07	3.566e-07	3.615e-07	3.497e-07	3.597e-07	3.55e-07	3.658e-07	3.679e-07	3.613e-07	3.526e-07	3.619e-07	3.686e-07	3.507e-07
-0.488	3.805e-07	3.753e-07	3.576e-07	3.642e-07	3.531e-07	3.638e-07	3.582e-07	3.695e-07	3.718e-07	3.655e-07	3.553e-07	3.631e-07	3.708e-07	3.536e-07
-0.492	3.826e-07	3.78e-07	3.6e-07	3.678e-07	3.575e-07	3.682e-07	3.616e-07	3.736e-07	3.751e-07	3.691e-07	3.576e-07	3.669e-07	3.732e-07	3.549e-07
-0.496	3.852e-07	3.81e-07	3.624e-07	3.717e-07	3.624e-07	3.729e-07	3.652e-07	3.78e-07	3.783e-07	3.727e-07	3.599e-07	3.67e-07	3.758e-07	3.576e-07
-0.5	3.888e-07	3.844e-07	3.662e-07	3.76e-07	3.678e-07	3.78e-07	3.689e-07	3.827e-07	3.813e-07	3.764e-07	3.621e-07	3.711e-07	3.787e-07	3.599e-07
