# Supplementary material for: An electrochemical aptasensor for methylamphetamine rapid detection by single-on mode based on competition with complementary DNA
Source: Sci Rep. 2024 Apr 23;14:9279. doi: 10.1038/s41598-024-59505-6 (PMC11039698; doi:10.1038/s41598-024-59505-6)
Supplement: Supplementary file 12 — Supplementary Information 12. [file 41598_2024_59505_MOESM12_ESM.xlsx]

## Sheet: Sheet1
CMAMP/nmol/L	ΔI	RSD
1	0.231	0.08
2	0.302	0.089
3	0.363	0.078
5	0.429	0.058
10	1.058	0.095
20	1.46	0.093
30	1.756	0.062
50	2.264	0.08
100	2.816	0.09
200	3.167	0.023
300	3.628	0.012
400	3.617	0.07
500	3.609	0.064
