# Supplementary material for: An electrochemical aptasensor for methylamphetamine rapid detection by single-on mode based on competition with complementary DNA
Source: Sci Rep. 2024 Apr 23;14:9279. doi: 10.1038/s41598-024-59505-6 (PMC11039698; doi:10.1038/s41598-024-59505-6)
Supplement: Supplementary file 15 — Supplementary Information 15. [file 41598_2024_59505_MOESM15_ESM.xlsx]

## Sheet: Sheet1
time	current	RSD
-0.5	98	3
0	41.85	2.3
0.5	87.02	2.2
1	41.49	1.2
1.5	87.61	3.2
2	42.29	2.1
2.5	88.15	1
3	42.28	1.2
3.5	87.74	1.4
4	42.27	1.5
4.5	87.78	0.9
5	41.85	1.026
