# Supplementary material for: An electrochemical aptasensor for methylamphetamine rapid detection by single-on mode based on competition with complementary DNA
Source: Sci Rep. 2024 Apr 23;14:9279. doi: 10.1038/s41598-024-59505-6 (PMC11039698; doi:10.1038/s41598-024-59505-6)
Supplement: Supplementary file 16 — Supplementary Information 16. [file 41598_2024_59505_MOESM16_ESM.xlsx]

## Sheet: Sheet1
number	current	RSD
1	38	0.67
2	3.5	0.54
3	4.2	0.55
4	2.1	0.53
5	3.2	0.54
6	3.1	0.53
7	3	0.42
8	4.5	0.31
9	3.4	0.23
10	3.1	0.321
11	2.1	0.42
12	2.2	0.13
